# Supplementary material for: Micro-RNAs, their target proteins, predispositions and the memory of filial imprinting
Source: Sci Rep. 2018 Nov 28;8:17444. doi: 10.1038/s41598-018-35097-w (PMC6262022; doi:10.1038/s41598-018-35097-w)
Supplement: Supplementary file 1 — Table S1 and analysis software [file 41598_2018_35097_MOESM1_ESM.zip]

Archive with 4 entries (3 files):
- Analysis software/
- Analysis software/LeftIMMTest.RData
- Analysis software/READ ME.txt
- Margvelani et al Supplementary Table S1.xlsx
