# Supplementary material for: Micro-RNAs, their target proteins, predispositions and the memory of filial imprinting
Source: Sci Rep. 2018 Nov 28;8:17444. doi: 10.1038/s41598-018-35097-w (PMC6262022; doi:10.1038/s41598-018-35097-w)
Supplement: Supplementary file 1 — Table S1 and analysis software [file 41598_2018_35097_MOESM1_ESM.zip › Margvelani et al Supplementary Table S1.xlsx]

## Sheet: Report
Micro-RNAs, their target proteins, predispositions and the recognition memory of filial imprinting
Giorgi Margvelani, Maia Meparishvili, Tamar Kiguradze, Brian J McCabe, Revaz Solomonia
Supplementary Information
Supplementary Table S1
Statistic Test Report
Test No.	Paired T-test-01
Test Name:	Treated vs Control
Group No.	Sample Name	Group Name	Pair	Comment
1	TB-02	Control	1	Poor learner
1	TB-04	Control	2	Poor learner
1	TB-06	Control	3	Poor learner
1	TB-12	Control	4	Poor learner
1	TB(CH)-14	Control	5	Poor learner
2	TB-01	Treated	1	Good learner
2	TB-03	Treated	2	Good learner
2	TB-05	Treated	3	Good learner
2	TB-11	Treated	4	Good learner
2	TB(CH)-13	Treated	5	Good learner

## Sheet: Test Result
			Group 1		Group 2				Group 1	Group 1	Group 1	Group 1	Group 1	Group 2	Group 2	Group 2	Group 2	Group 2	Pair 01	Pair 02	Pair 03	Pair 04	Pair 05
			Poor Learners		Good Learners		Log2 (Good Learners/Poor Learners)	Log2 (Good Learners/Poor Learners)	Poor Learner-1	Poor Learner-2	Poor Learner-3	Poor Learner-4	Poor Learner-5	Good Learner-1	Good Learner-2	Good Learner-3	Good Learner-4	Good Learner-5	Log2 (Good Learners/Poor Learners)	Log2 (Good Learners/Poor Learners)	Log2 (Good Learners/Poor Learners)	Log2 (Good Learners/Poor Learners)	Log2 (Good Learners/Poor Learners)					MRA-1005_miRChicken_20.xls
Rpter Index	Reporter Name	p-value	Mean	StDev	Mean	StDev	Mean	StDev	Signal	Signal	Signal	Signal	Signal	Signal	Signal	Signal	Signal	Signal						Target Sequence (5' to 3')	Note	Reporter Source	Accession No.	Reporter Name	Chicken
127	gga-miR-130b-3p	0.050193	1470.27	316.667	1291.18	246.525	-0.178996	0.144353	1852.21	1694.01	1302.57	1049.87	1452.68	1682.34	1367.73	1203.86	1054.83	1147.15	-0.138776	-0.308664	-0.113688	0.00680439	-0.340654	CAGUGCAAUAAUGAAAGGGCGU	mature miRNA	standard	MIMAT0001165	gga-miR-130b-3p	gga-miR-130b-3p
36	gga-miR-16-5p	0.0615898	6610.49	1117.81	5818.6	677.593	-0.173926	0.150977	7208.11	7229.13	4905.59	6069.94	7639.68	6480.65	6414.75	5103.88	5108.51	5985.22	-0.153481	-0.17243	0.0571683	-0.24878	-0.352106	UAGCAGCACGUAAAUAUUGGUG	mature miRNA	standard	MIMAT0001116	gga-miR-16-5p	gga-miR-16-5p
129	gga-miR-130c-3p	0.0688338	1501.1	759.353	2114.73	951.878	0.473158	0.428081	1327.57	1066.81	2716.9	736.27	1657.97	2156.26	1722.42	2775.16	738.321	3181.49	0.699744	0.691134	0.0306096	0.0040129	0.940288	CAGUGCAAUGUUAAAAGGGCAU	mature miRNA	standard	MIMAT0007734	gga-miR-130c-3p	gga-miR-130c-3p
47	gga-miR-19b-3p	0.0743537	4027.48	1786.43	5258.55	1865.28	0.417354	0.388841	3955.24	2234.08	6690.87	2596.13	4661.1	4995.56	4280.13	6699.18	2835.66	7482.24	0.336881	0.937972	0.0017917	0.127324	0.6828	UGUGCAAAUCCAUGCAAAACUGA	mature miRNA	standard	MIMAT0001110	gga-miR-19b-3p	gga-miR-19b-3p
255	gga-miR-460b-5p	0.0756703	3245.75	414.583	2678.55	597.184	-0.302205	0.283468	3631.44	3605.65	2651.96	3320.06	3019.66	2604.82	2888.47	1677.3	3124.03	3098.13	-0.479362	-0.319954	-0.660922	-0.0878008	0.0370147	UCCUCAUUGUACAUGCUGUGUG	mature miRNA	standard	MIMAT0007326	gga-miR-460b-5p	gga-miR-460b-5p
Following transcripts are statistically significant but have low signals (signal < 500)
428	gga-miR-1656	0.00582066	42.6818	26.5134	58.5194	36.1948	0.44141	0.183921	21.2125	31.4401	18.6067	75.1117	67.0383	30.8266	47.059	21.3201	92.0378	101.353	0.539261	0.581868	0.196395	0.293189	0.596337	UCACCAGCGGGCAUUGGCAUCA	mature miRNA	standard	MIMAT0007535	gga-miR-1656	gga-miR-1656
792	gga-miR-6615-5p	0.00953524	86.1808	43.7235	110.276	48.3446	0.410713	0.196756	84.8259	147.181	37.1568	53.8117	107.928	109.135	184.526	60.3854	75.4742	121.861	0.363535	0.326228	0.700574	0.488065	0.17516	UUGGGGACACCAUCAGAACAGCCA	mature miRNA	standard	MIMAT0025710	gga-miR-6615-5p	gga-miR-6615-5p
598	gga-miR-1789	0.0127696	22.3168	16.1115	9.33476	8.71348	-1.65668	0.863973	22.051	40.4092	34.651	14.4455	0.0272531	3.86803	13.2811	22.2541	7.2659	0.00469682	-2.51117	-1.60531	-0.638823	-0.991405	-2.53667	UGGGUGUACUUGCGGAUGAAUG	mature miRNA	standard	MIMAT0007702	gga-miR-1789	gga-miR-1789
462	gga-miR-1682	0.0285775	77.6122	31.8815	124.319	63.7294	0.617202	0.412012	118.585	74.4854	92.6403	70.5854	31.765	196.054	180.37	116.152	83.7074	45.3123	0.725333	1.27593	0.326298	0.245985	0.512464	UGGGUCAGAUGGAGCUGAGGG	mature miRNA	standard	MIMAT0007569	gga-miR-1682	gga-miR-1682
914	gga-miR-7444-3p	0.0294714	29.7302	14.2554	13.6653	11.4245	-1.40446	0.94689	45.531	26.7894	24.6299	41.6368	10.0638	17.2533	3.43752	11.8159	31.4218	4.39774	-1.39998	-2.96222	-1.05968	-0.406094	-1.19434	AGUGUUAGGUGCAGCCUUGCUG	mature miRNA	standard	MIMAT0029043	gga-miR-7444-3p	gga-miR-7444-3p
702	gga-miR-6557-5p	0.0363201	267.84	147.708	232.557	163.157	-0.285462	0.206095	261.93	196.976	95.0779	495.645	289.573	181.08	165.046	72.2362	503.673	240.749	-0.532552	-0.255155	-0.396388	0.02318	-0.266397	CCGGAGGAGCCCGGCGCUGC	mature miRNA	standard	MIMAT0025828	gga-miR-6557-5p	gga-miR-6557-5p
435	gga-miR-1662	0.0373633	115.464	49.2677	176.225	72.4282	0.658982	0.480279	135.714	156.148	148.731	35.958	100.766	265.99	214.962	139.661	76.1184	184.394	0.9708	0.461168	-0.0907763	1.08193	0.871783	UUGACAUCAUCAUACUUGGGAU	mature miRNA	standard	MIMAT0007543	gga-miR-1662	gga-miR-1662
786	gga-miR-6610-3p	0.0451495	17.9019	28.2308	8.7848	17.3556	-4.27897	3.32572	2.21098	66.0622	20.5117	0.692018	0.0327726	0.0196478	39.6579	4.2404	0.00169266	0.00440613	-6.81417	-0.736218	-2.27418	-8.67538	-2.89491	UGGGUGGCUUUGGAGAUAUGGA	mature miRNA	standard	MIMAT0025705	gga-miR-6610-3p	gga-miR-6610-3p
713	gga-miR-6563-3p	0.0563634	13.3853	12.0343	19.6159	8.28237	0.955535	0.80311	16.2401	2.61992	10.151	32.7905	5.12512	23.5776	9.66022	17.2366	31.5117	16.0934	0.537857	1.88254	0.763859	-0.0573873	1.65081	ACUGGGCACACUGUGACUGGCUAC	mature miRNA	standard	MIMAT0025835	gga-miR-6563-3p	gga-miR-6563-3p
991	gga-miR-7482-5p	0.0587416	20.7525	13.6393	7.69124	10.5806	-2.31936	1.97878	26.0847	24.6118	36.6367	16.4031	0.0264817	0.979014	7.11328	4.42919	25.9306	0.00412417	-4.73573	-1.79076	-3.04817	0.660687	-2.68282	CCUGGGCUUGUUCACUCACCAGAGA	mature miRNA	standard	MIMAT0029118	gga-miR-7482-5p	gga-miR-7482-5p
535	gga-miR-1740-3p	0.0612221	2.29172	4.06728	23.7541	23.7331	4.37681	3.79096	0.636946	1.10454	0.145948	0.0431852	9.52796	49.1112	16.5942	48.7511	1.42429	2.88967	6.26874	3.90916	8.38383	5.04357	-1.72126	UCAUCCAAUUAAACCACAAA	mature miRNA	standard	MIMAT0007644	gga-miR-1740-3p	gga-miR-1740-3p
601	gga-miR-1791-5p	0.0621352	30.236	24.3112	16.5699	19.8499	-1.36856	1.19184	48.6614	54.5528	9.10344	38.8383	0.0242256	9.24895	18.1915	5.36883	50.0359	0.00438258	-2.39541	-1.58439	-0.761805	0.365486	-2.46668	UGGGCUGCAUCAGUCAUGCCAUG	mature miRNA	standard	MIMAT0007704	gga-miR-1791-5p	gga-miR-1791-5p
612	gga-miR-1801	0.0642257	49.7405	35.5956	31.8111	24.8886	-1.02767	0.905979	56.5585	96.7472	34.8009	60.5704	0.0254602	25.8356	45.4643	22.0473	65.7033	0.00490033	-1.13038	-1.08949	-0.658524	0.117353	-2.37729	CCCGGCAUGCUGCACUGUCCUG	mature miRNA	standard	MIMAT0007717	gga-miR-1801	gga-miR-1801
897	gga-miR-6712-5p	0.0671416	22.2507	26.2169	7.7587	13.6178	-3.51822	3.1534	8.40976	61.5151	36.7293	4.57004	0.0291559	0.0162387	31.687	6.15012	0.935865	0.00432957	-9.01649	-0.957051	-2.57825	-2.28783	-2.75149	AGUGGUGGCUGAGAACAGUGAC	mature miRNA	standard	MIMAT0025822	gga-miR-6712-5p	gga-miR-6712-5p
295	gga-miR-1467-5p	0.0696318	11.7868	14.4092	2.0908	4.61594	-5.55279	5.04569	4.35424	17.7427	34.4344	2.37523	0.0272103	0.0151464	0.0208838	0.0665995	10.3479	0.00346046	-8.1673	-9.73062	-9.01412	2.1232	-2.97512	UCUCAGCUACAUCGGUGUAAAUC	mature miRNA	standard	MIMAT0007345	gga-miR-1467-5p	gga-miR-1467-5p
158	gga-miR-147	0.0702244	42.4472	38.8844	18.5826	16.1457	-1.64022	1.49521	28.7072	60.2717	100.392	22.8377	0.0279319	3.16944	33.3753	22.8469	33.5166	0.00464823	-3.17911	-0.8527	-2.13557	0.553456	-2.58716	GUGUGCGGAAAUGCUUCUGC	mature miRNA	standard	MIMAT0003352	gga-miR-147	gga-miR-147
419	gga-miR-1649-5p	0.0723273	61.8997	29.7581	49.1908	23.7808	-0.322573	0.297373	60.3736	41.1613	25.5469	97.135	85.2818	34.8322	40.8496	21.9829	73.551	74.7383	-0.793496	-0.0109659	-0.216769	-0.401245	-0.190391	UCCUGCAGAAGGUGCGGCUG	mature miRNA	standard	MIMAT0007526	gga-miR-1649-5p	gga-miR-1649-5p
95	gga-miR-92-5p	0.0782397	36.8058	34.2149	12.5933	12.6919	-1.98142	1.88278	30.0434	53.3489	86.6788	13.9298	0.0279515	2.04188	28.2762	9.2238	23.4202	0.00451702	-3.87908	-0.915869	-3.23225	0.749576	-2.62949	AGGUUGGGAUCAGUUGCAAUGCU	mature miRNA	standard	MIMAT0026495	gga-miR-92-5p	gga-miR-92-5p
782	gga-miR-6607-5p	0.083369	25.3795	28.3847	11.0116	15.8818	-3.43496	3.34631	10.878	54.9283	57.3978	3.66191	0.0316913	0.018876	35.2125	19.367	0.455211	0.00459068	-9.17065	-0.641464	-1.56739	-3.00799	-2.78731	GGUUGGUGUGGGAAGUGAGGAUGG	mature miRNA	standard	MIMAT0025701	gga-miR-6607-5p	gga-miR-6607-5p
894	gga-miR-6709-5p	0.0844735	29.0188	22.8078	18.6504	21.8068	-1.53274	1.501	35.1141	62.0982	18.5936	29.2627	0.0251478	4.25734	38.7545	4.38754	45.848	0.00443341	-3.04403	-0.680189	-2.08332	0.647797	-2.50395	AGCCCGGCUGCUAACAAUGAGGAGA	mature miRNA	standard	MIMAT0025819	gga-miR-6709-5p	gga-miR-6709-5p
436	gga-miR-1663-3p	0.0853948	14.5274	11.4574	27.6536	7.75019	1.35493	1.3326	16.0571	2.1061	13.0822	32.7429	8.64849	29.0534	20.5868	19.0372	32.334	37.2564	0.8555	3.28907	0.541217	-0.0181329	2.10697	UGGCAUCCAGAACAGCGGUAC	mature miRNA	standard	MIMAT0007545	gga-miR-1663-3p	gga-miR-1663-3p
787	gga-miR-6611-5p	0.0854136	21.9821	16.8496	14.6116	15.6104	-1.38429	1.3616	21.6303	47.1757	17.8412	23.2376	0.0258449	3.15192	31.9789	6.90811	31.0148	0.00417682	-2.77875	-0.560922	-1.36885	0.416494	-2.6294	UGCUGGAUCCAGUGACACUUCA	mature miRNA	standard	MIMAT0025706	gga-miR-6611-5p	gga-miR-6611-5p
504	gga-miR-1716	0.0902986	56.667	36.8388	42.6547	37.2831	-0.92595	0.931343	61.1234	81.1012	45.8631	95.222	0.0252561	24.4645	61.8658	30.4941	96.444	0.00496173	-1.32104	-0.390582	-0.588805	0.0183959	-2.34772	AGCGGGGCGGCUGUGAGCUGAGCU	mature miRNA	standard	MIMAT0007613	gga-miR-1716	gga-miR-1716
390	gga-miR-1626-3p	0.0907706	30.8841	21.4716	18.7782	17.3688	-1.34058	1.35124	34.1627	60.071	26.34	33.821	0.0259713	4.44221	30.028	17.8077	41.6086	0.00461131	-2.94307	-1.00036	-0.564752	0.298963	-2.49367	UCUGGAAGUUGCCCUGGACGUG	mature miRNA	standard	MIMAT0007496	gga-miR-1626-3p	gga-miR-1626-3p
944	gga-miR-7459-3p	0.0912503	8.50192	16.5653	5.6662	12.0731	-3.80179	3.84022	2.14819	0.550851	38.0959	1.68442	0.0302138	1.04932	0.0284276	27.2482	0.00153845	0.00347778	-1.03367	-4.2763	-0.483475	-10.0966	-3.11897	UGGGAUAGUACUGUAUGAGGCGU	mature miRNA	standard	MIMAT0029073	gga-miR-7459-3p	gga-miR-7459-3p
449	gga-miR-1672	0.0919941	14.2438	20.4123	31.4852	12.7408	2.1276	2.1562	6.45162	4.82062	50.4019	8.66515	0.87958	31.5296	42.6744	42.0678	11.2459	29.9082	2.28897	3.14608	-0.260761	0.376103	5.08758	GUCAGGCCAGGAAGGGAUGUGAGG	mature miRNA	standard	MIMAT0007556	gga-miR-1672	gga-miR-1672
785	gga-miR-6609-3p	0.095791	57.0873	37.5448	43.533	39.0586	-1.05274	1.0847	80.3088	84.166	37.1561	83.781	0.0246614	61.5598	51.9803	9.24745	94.8727	0.00481135	-0.383569	-0.695274	-2.00647	0.179369	-2.35774	ACAGCCCCUGUGCUCUGACCGCA	mature miRNA	standard	MIMAT0025704	gga-miR-6609-3p	gga-miR-6609-3p
287	gga-miR-1460	0.0974055	9.39149	16.6263	0.122225	0.189496	-4.61618	4.78926	2.52434	5.48397	38.8624	0.049472	0.0372649	0.0227746	0.0297658	0.100116	0.45485	0.00362118	-6.79234	-7.52542	-8.60056	3.20071	-3.36329	AAUUUAUUGCAGCCUUCUCAGGGU	mature miRNA	standard	MIMAT0007338	gga-miR-1460	gga-miR-1460
Following transcripts are statistically insignificant (p-value > 0.1)
741	gga-miR-6577-3p	0.102605	27.0304	51.4494	24.0981	33.3642	2.07332	2.19822	7.23607	9.09662	118.77	0.00790861	0.0417941	18.397	18.9938	81.5781	0.083211	1.43827	1.34619	1.06213	-0.541915	3.39528	5.10489	AGAGACUGGGUAUAGGAGGGU	mature miRNA	standard	MIMAT0025662	gga-miR-6577-3p	gga-miR-6577-3p
331	gga-miR-1575	0.103722	109.391	39.0886	137.071	31.589	0.38368	0.408655	148.638	104.004	98.3604	143.585	52.3694	173.71	128.318	162.033	127.275	94.0202	0.22488	0.303084	0.720142	-0.173951	0.844247	CUGGCAGCACGUAGGAGCAGG	mature miRNA	standard	MIMAT0007436	gga-miR-1575	gga-miR-1575
108	gga-miR-107-3p	0.106402	6426.34	1355.95	7681.01	2010.93	0.235332	0.253374	6918.93	5342.82	8450	5071.13	6348.8	7948.74	7078.26	9720.13	4578.37	9079.57	0.200177	0.405791	0.202025	-0.147472	0.51614	AGCAGCAUUGUACAGGGCUAUCA	mature miRNA	standard	MIMAT0001147	gga-miR-107-3p	gga-miR-107-3p
660	gga-miR-3537	0.107902	103.753	28.5779	128.582	37.5355	0.286956	0.310805	147.402	100.03	110.061	69.7015	91.5713	146.513	150.127	158.076	65.7983	122.395	-0.00873067	0.585745	0.522323	-0.08314	0.418582	GUGAGUGCUGUAGGAUGGGGCUC	mature miRNA	standard	MIMAT0016388	gga-miR-3537	gga-miR-3537
388	gga-miR-1625-3p	0.110547	13.5723	12.4383	5.92586	8.74862	-4.16345	4.55656	10.1677	32.9115	17.2204	7.53573	0.0259958	0.0141581	10.0296	0.0590983	19.5227	0.00372917	-9.48815	-1.71432	-8.18679	1.37333	-2.80135	GCAGCAGAAUAUCCCUGCCAUU	mature miRNA	standard	MIMAT0007494	gga-miR-1625-3p	gga-miR-1625-3p
503	gga-miR-1715-5p	0.11126	15.773	13.6519	7.63465	10.673	-4.21718	4.62819	11.6604	36.9643	19.022	11.1926	0.025656	0.0138725	15.7814	0.0574979	22.3167	0.00376527	-9.71517	-1.22791	-8.36994	0.995579	-2.76847	AGGAUCAGUAGAAGUCAGCUGUGC	mature miRNA	standard	MIMAT0007611	gga-miR-1715-5p	gga-miR-1715-5p
611	gga-miR-1800	0.112886	10.868	15.2373	4.01796	5.44111	-3.04726	3.36529	4.01194	37.4722	9.30278	3.52981	0.0233458	0.0137635	12.1363	0.777722	7.15882	0.00321057	-8.18731	-1.6265	-3.58034	1.02013	-2.86226	ACUACGUGAUGCGAUCUGAUG	mature miRNA	standard	MIMAT0007716	gga-miR-1800	gga-miR-1800
908	gga-miR-7441-3p	0.113529	20.2752	9.9831	31.2463	13.8169	0.631748	0.699406	32.3554	29.3054	14.6746	15.6451	9.39542	48.6503	39.9016	27.6233	12.2502	27.8058	0.588444	0.445282	0.912563	-0.352908	1.56536	AUGUUGGGAUCCUCUUCUGCA	mature miRNA	standard	MIMAT0029037	gga-miR-7441-3p	gga-miR-7441-3p
892	gga-miR-6707-5p	0.113844	45.6883	25.6887	33.8101	25.9987	-0.932087	1.03316	59.3566	60.5036	53.6827	54.8729	0.0258928	23.1303	53.224	26.9073	65.7841	0.00497062	-1.35962	-0.184946	-0.996458	0.261646	-2.38105	ACUGGAACAAGCUGCCUGGAGAGG	mature miRNA	standard	MIMAT0025817	gga-miR-6707-5p	gga-miR-6707-5p
105	gga-miR-103-3p	0.114547	6557.13	1438.97	7810.67	2072.13	0.231106	0.256853	7129.28	5418.09	8693.31	5115.52	6429.48	8074.43	7195.18	9935.11	4617.57	9231.05	0.179605	0.409247	0.19263	-0.147745	0.521792	AGCAGCAUUGUACAGGGCUAUGA	mature miRNA	standard	MIMAT0001145	gga-miR-103-3p	gga-miR-103-3p
603	gga-miR-1793	0.115072	17.3108	22.8098	7.69057	10.2827	-2.32327	2.58725	1.5402	47.7797	35.9532	1.25029	0.030686	0.0171059	22.5442	14.4328	1.45475	0.00399311	-6.49248	-1.08364	-1.31677	0.218515	-2.942	UGUAAGGAGCAGAAGUGUGAAGC	mature miRNA	standard	MIMAT0007707	gga-miR-1793	gga-miR-1793
291	gga-miR-1464	0.116321	145.359	88.6077	122.033	113.995	-0.417957	0.467651	201.357	149.198	49.7224	259.352	67.1664	101.906	100.648	34.7301	319.102	53.7764	-0.982512	-0.567912	-0.517707	0.299111	-0.320765	UGCUGUUUGCAGGGCCGCCUCGGA	mature miRNA	standard	MIMAT0007342	gga-miR-1464	gga-miR-1464
146	gga-miR-140-3p	0.117538	1555.6	641.361	2103.88	424.006	0.494443	0.555765	1375.31	1541.27	2636.04	1275.41	949.959	2282.33	1937.11	2468.86	1438.41	2392.68	0.73075	0.329791	-0.0945291	0.173512	1.33269	CCACAGGGUAGAACCACGGAC	mature miRNA	standard	MIMAT0003722	gga-miR-140-3p	gga-miR-140-3p
376	gga-miR-1615	0.121372	38.6276	26.4652	54.9709	28.9909	0.592736	0.675772	43.6669	77.1168	16.0668	44.9665	11.3211	86.3603	57.5648	40.1681	76.7399	14.0215	0.983829	-0.421858	1.32196	0.771126	0.308619	UGGCAGCUGCACAGAAGCCCUUU	mature miRNA	standard	MIMAT0007482	gga-miR-1615	gga-miR-1615
302	gga-miR-1553-3p	0.123642	63.8141	12.21	52.7975	4.21168	-0.254934	0.29306	57.2096	71.224	47.2835	64.5736	78.78	47.411	58.8151	53.9069	53.1481	50.7063	-0.271033	-0.276176	0.189132	-0.280927	-0.635665	UGUGGUGGGAGGACAGUGAUGU	mature miRNA	standard	MIMAT0007410	gga-miR-1553-3p	gga-miR-1553-3p
154	gga-miR-146b-3p	0.125758	29.1145	33.0392	9.76601	12.3232	-2.11115	2.44545	11.7573	42.7169	80.8531	10.2184	0.0266993	1.73394	16.7327	2.13182	28.2273	0.00421567	-2.76143	-1.35213	-5.24515	1.46592	-2.66297	CCCUAUGGAUUCAGUUCUGC	mature miRNA	standard	MIMAT0003724	gga-miR-146b-3p	gga-miR-146b-3p
579	gga-miR-1773-5p	0.126176	40.1153	15.0802	53.3011	12.3159	0.458442	0.53183	29.6644	52.6998	34.2291	59.3174	24.6658	37.1957	66.051	44.1675	56.1275	62.9637	0.326403	0.325781	0.367763	-0.0797484	1.35201	UGGGGGAGGAGGGACCUCUGCUU	mature miRNA	standard	MIMAT0007683	gga-miR-1773-5p	gga-miR-1773-5p
400	gga-miR-1633	0.126254	276.457	163.136	244.757	209.391	-0.513255	0.595584	185.688	233.47	80.5592	398.529	484.037	99.4938	159.403	33.426	417.399	514.062	-0.900206	-0.550559	-1.26908	0.066743	0.0868234	UGCGCUUCUGCUCAGCUCGGUGU	mature miRNA	standard	MIMAT0007506	gga-miR-1633	gga-miR-1633
152	gga-miR-146a-3p	0.12863	38.1204	29.224	25.2057	23.8889	-1.12001	1.31068	25.9649	47.2066	79.7675	37.6365	0.0266142	10.4025	38.7569	17.2778	59.5862	0.00486451	-1.31964	-0.284534	-2.20688	0.662846	-2.45183	ACCCAUGGGGCUCAGUUCUUCAG	mature miRNA	standard	MIMAT0026529	gga-miR-146a-3p	gga-miR-146a-3p
370	gga-miR-1610	0.132957	213.584	46.9801	177.482	69.3616	-0.33318	0.395839	228.054	197.85	191.997	286.833	163.184	149.385	152.007	218.158	273.562	94.2963	-0.610339	-0.380269	0.184286	-0.0683465	-0.79123	UGGCUUGUGGUGGAACGGGCG	mature miRNA	standard	MIMAT0007476	gga-miR-1610	gga-miR-1610
671	gga-miR-6542-3p	0.136436	20.0993	23.0508	11.6027	18.0368	-3.93026	4.72548	5.38213	53.9484	33.9798	7.15923	0.0270834	0.0144185	41.1359	0.0587112	16.8007	0.00397103	-8.54411	-0.391184	-9.17683	1.23065	-2.76982	ACGGGACAGUGCUGAAGACUA	mature miRNA	standard	MIMAT0025590	gga-miR-6542-3p	gga-miR-6542-3p
685	gga-miR-6549-3p	0.136819	44.1642	18.2579	68.868	23.7892	0.74511	0.897036	54.5681	45.2816	59.9609	47.8436	13.1669	76.1131	43.4888	105.904	56.5199	62.3142	0.480087	-0.0582812	0.820664	0.240433	2.24265	ACAGCUGUAAGCAGAAGGCACCC	mature miRNA	standard	MIMAT0025604	gga-miR-6549-3p	gga-miR-6549-3p
679	gga-miR-6546-3p	0.138354	55.8491	31.819	31.7762	19.1933	-0.902632	1.09234	82.4839	42.5264	30.21	96.8663	27.159	31.9854	7.81402	21.4596	59.1189	38.503	-1.3667	-2.44422	-0.493402	-0.712374	0.503539	GGAGUUCAGCUGUGCUGCUGC	mature miRNA	standard	MIMAT0025596	gga-miR-6546-3p	gga-miR-6546-3p
485	gga-miR-1700	0.142856	144.841	64.9882	168.251	57.7156	0.269091	0.330585	230.672	179.51	150.152	95.7699	68.1027	194.365	216.551	218.377	110.548	101.413	-0.247075	0.270636	0.540402	0.207027	0.574465	CAUCAGAGGGAUAGGAUGGAC	mature miRNA	standard	MIMAT0007592	gga-miR-1700	gga-miR-1700
489	gga-miR-1703-5p	0.14298	30.8698	18.7932	23.8497	19.0807	-0.893766	1.09846	37.3267	31.2999	50.9895	34.7067	0.0261579	14.5209	20.4467	34.3863	49.8897	0.00479507	-1.36207	-0.614293	-0.568366	0.523525	-2.44762	AGAGGCUGUAGGUCCCGUGCUUU	mature miRNA	standard	MIMAT0007595	gga-miR-1703-5p	gga-miR-1703-5p
452	gga-miR-1675	0.143987	42.2785	25.9314	64.8564	11.1376	0.855305	1.05469	74.0372	21.485	37.5721	63.7158	14.5826	71.5601	71.5449	74.6134	48.6257	57.9376	-0.0490948	1.73552	0.989774	-0.38993	1.99026	GGACGCCAUCUUGACUGUGGGCAG	mature miRNA	standard	MIMAT0007559	gga-miR-1675	gga-miR-1675
899	gga-miR-6714-3p	0.144161	32.6583	39.9507	36.8679	31.479	2.45268	3.02619	23.9407	42.5958	96.5893	0.127391	0.038399	66.8649	41.8998	66.967	6.73229	1.87546	1.48179	-0.0237664	-0.528413	5.72377	5.61003	ACUUGCUGUGGAAAAGGCAUUU	mature miRNA	standard	MIMAT0025824	gga-miR-6714-3p	gga-miR-6714-3p
473	gga-miR-1689-3p	0.144311	17.2787	17.4842	12.9063	11.9461	-1.10551	1.36468	8.4884	15.8024	46.3204	15.7545	0.0277608	1.62386	15.1012	27.8058	19.9961	0.00432077	-2.38606	-0.0654812	-0.736261	0.343951	-2.68369	CCGGUGACUGGAAGCAGCGUUGA	mature miRNA	standard	MIMAT0007580	gga-miR-1689-3p	gga-miR-1689-3p
680	gga-miR-6546-5p	0.1463	77.4132	45.4181	58.1181	39.1288	-0.53632	0.666382	114.81	54.573	20.951	132.018	64.7132	62.3743	23.3189	13.0703	98.0183	93.8086	-0.880229	-1.22669	-0.680725	-0.429617	0.53566	AGGAGCGCCUCUGAGCUCCCCU	mature miRNA	standard	MIMAT0025595	gga-miR-6546-5p	gga-miR-6546-5p
829	gga-miR-6650-5p	0.147596	28.1817	19.2048	45.8899	34.4012	0.904505	1.12861	22.6853	3.88452	34.7262	56.263	23.3494	32.2305	27.0655	31.171	107.321	31.6618	0.50667	2.80065	-0.155821	0.931673	0.439355	AGCCAGCAGAAGAGCAACUGGGCA	mature miRNA	standard	MIMAT0025750	gga-miR-6650-5p	gga-miR-6650-5p
165	gga-miR-181a-5p	0.148006	9320.83	1074.26	10213.8	1779.22	0.120728	0.15084	10429.9	9361.31	10240.6	7840.55	8731.69	10709.7	10019	12357.3	7442.95	10539.8	0.0381852	0.0979533	0.271062	-0.0750802	0.27152	AACAUUCAACGCUGUCGGUGAGU	mature miRNA	standard	MIMAT0001168	gga-miR-181a-5p	gga-miR-181a-5p
605	gga-miR-1795	0.154782	21.6781	18.0008	9.24843	10.5184	-3.19484	4.0792	16.0151	46.3205	32.6175	13.41	0.0272867	0.0147056	21.0394	5.1605	20.0233	0.00430205	-10.0888	-1.13856	-2.66006	0.578374	-2.6651	GCAAGAUGAAGAACAGGCCUGU	mature miRNA	standard	MIMAT0007709	gga-miR-1795	gga-miR-1795
113	gga-miR-124a-3p	0.155731	5893.25	1909.17	8598.61	3926.35	0.479926	0.614611	5542.39	4487.84	9212.76	4764.9	5458.33	7708.69	6717.84	9350.89	4376.52	14839.1	0.475977	0.581977	0.0214705	-0.122662	1.44287	UUAAGGCACGCGGUGAAUGCCA	mature miRNA	standard	MIMAT0001128	gga-miR-124a-3p	gga-miR-124a-3p
157	gga-miR-146c-5p	0.156167	2473.07	456.511	2220.18	485.539	-0.169365	0.217193	2367.13	3232.18	1999.55	2329.48	2437.02	2061.36	2691.95	1455.26	2509.25	2383.1	-0.199544	-0.263858	-0.458399	0.107253	-0.0322786	UGAGAACUGAAUUCCAUGGACUG	mature miRNA	standard	MIMAT0007735	gga-miR-146c-5p	gga-miR-146c-5p
265	gga-miR-757	0.156707	25.0155	19.9694	17.2063	18.4188	-1.13731	1.46095	22.3118	55.4773	27.6049	19.6573	0.0263341	5.95067	18.077	14.369	47.6301	0.00466513	-1.90668	-1.61775	-0.941959	1.27681	-2.49694	GCAGAGCUGCAGAUGGGAUUC	mature miRNA	standard	MIMAT0003779	gga-miR-757	gga-miR-757
565	gga-miR-1763	0.156947	1579.9	355.785	1295.19	325.973	-0.28602	0.367689	1068.18	1834.11	1411.94	1967.46	1617.82	1246.06	1185.86	1138.75	1862.89	1042.39	0.222224	-0.629148	-0.310228	-0.0787887	-0.634161	GAGGGCGGGAGCGGAGCGCGGGA	mature miRNA	standard	MIMAT0007670	gga-miR-1763	gga-miR-1763
673	gga-miR-6543-3p	0.15699	17.3271	17.791	11.7251	16.5407	-2.63723	3.39071	15.1018	47.3317	13.9094	10.2667	0.0260279	1.77662	37.5098	0.0574666	19.2778	0.00386116	-3.08751	-0.33554	-7.91913	0.908958	-2.75295	GCCUCCUUUCAGGUCACU	mature miRNA	standard	MIMAT0025827	gga-miR-6543-3p	gga-miR-6543-3p
983	gga-miR-7478-5p	0.1572	17.1531	16.8788	7.0352	8.38665	-3.09879	3.98676	14.8605	17.2666	44.8982	8.71241	0.0278144	0.0153802	4.16321	19.4458	11.5474	0.00420764	-9.91619	-2.05221	-1.2072	0.406426	-2.72475	UACCUGUGUGACUGUGGAGAGGA	mature miRNA	standard	MIMAT0029110	gga-miR-7478-5p	gga-miR-7478-5p
499	gga-miR-1712-5p	0.157351	14.5898	10.3378	12.7209	15.2522	-1.38228	1.77921	15.4471	25.1157	9.15511	23.207	0.0241147	1.16972	24.5903	4.46986	33.3706	0.00384875	-3.7231	-0.0305005	-1.03435	0.524014	-2.64745	GGCUCCAGUCUUAACUACAGGC	mature miRNA	standard	MIMAT0007607	gga-miR-1712-5p	gga-miR-1712-5p
391	gga-miR-1626-5p	0.158778	20.1829	27.3499	12.4688	13.6594	-1.39337	1.8015	7.69201	68.0773	15.6951	9.42238	0.0275555	0.617442	32.8464	10.7298	18.1462	0.00431995	-3.63899	-1.05144	-0.548688	0.945507	-2.67325	UUUCCAUGGCAGACUUUCUAGGCU	mature miRNA	standard	MIMAT0007495	gga-miR-1626-5p	gga-miR-1626-5p
13	gga-let-7j-3p	0.160103	649.794	304.117	767.314	294.979	0.265183	0.344272	1145.8	689.295	453.444	365.54	594.894	1158.33	955.177	744.345	440.254	538.468	0.0156904	0.470647	0.715047	0.268305	-0.143772	CUAUACAGUCUAUUGCCUUCCU	mature miRNA	standard	MIMAT0026542	gga-let-7j-3p	gga-let-7j-3p
96	gga-miR-99a-3p	0.161513	147.091	95.1837	210.497	72.8382	0.784047	1.02233	249.959	151.905	229.077	73.7816	30.7345	261.66	257.358	257.959	95.4907	180.018	0.0660021	0.760611	0.171308	0.372099	2.55021	CAAGCUCGCUUCUAUGGGUCU	mature miRNA	standard	MIMAT0006781	gga-miR-99a-3p	gga-miR-99a-3p
372	gga-miR-1612	0.163277	169.521	59.7341	214.247	66.4912	0.372182	0.487931	195.194	237.01	193.027	82.0288	140.343	239.428	313.906	194.837	185.863	137.202	0.294681	0.405384	0.013465	1.18004	-0.032656	GAAGGAAAAGGAGCUGACUGGG	mature miRNA	standard	MIMAT0007478	gga-miR-1612	gga-miR-1612
765	gga-miR-6593-3p	0.165553	32.5176	23.4964	24.2976	21.687	-0.498001	0.657433	44.2995	43.9065	10.9371	58.8593	4.5855	16.2254	31.3983	12.7331	58.4349	2.69623	-1.44903	-0.483746	0.219351	-0.0104388	-0.766136	CGAGCUCUGUCCCUGCAG	mature miRNA	standard	MIMAT0025687	gga-miR-6593-3p	gga-miR-6593-3p
52	gga-miR-20b-5p	0.167513	3699.03	553.786	3266.21	524.805	-0.18036	0.239521	3239.72	3007.78	4161.78	3834.06	4251.8	2832.83	2971.55	3598.83	4028.82	2899.03	-0.193625	-0.0174845	-0.209671	0.0714857	-0.552504	CAAAGUGCUCAUAGUGCAGGUAG	mature miRNA	standard	MIMAT0001411	gga-miR-20b-5p	gga-miR-20b-5p
402	gga-miR-1635	0.169087	76.9129	31.4916	59.341	18.418	-0.308746	0.41197	96.292	51.7794	35.3724	92.9566	108.164	52.75	44.675	41.6007	82.2488	75.4307	-0.868245	-0.212908	0.233983	-0.176563	-0.519997	UGCCCAGGCUGUGCUGUGCUCUGGG	mature miRNA	standard	MIMAT0007508	gga-miR-1635	gga-miR-1635
48	gga-miR-19b-5p	0.172394	15.8124	11.8805	25.4617	14.1377	1.60732	2.16603	17.4476	0.102829	14.8912	33.3562	13.2644	21.0464	3.86473	37.0239	26.5433	38.8304	0.270543	5.23205	1.314	-0.329607	1.54963	AGUUUUGCAGGUUUGCAUCCAGC	mature miRNA	standard	MIMAT0026496	gga-miR-19b-5p	gga-miR-19b-5p
406	gga-miR-1639	0.174455	33.8104	30.954	59.537	39.0689	1.05338	1.42824	35.1167	44.9448	10.0166	0.267698	78.7065	99.3446	59.3601	89.8183	0.497566	48.6645	1.50028	0.401341	3.16462	0.894283	-0.693612	UUGUGCAAGGUACGUUGGGUU	mature miRNA	standard	MIMAT0007514	gga-miR-1639	gga-miR-1639
159	gga-miR-148a-3p	0.177381	2114.44	504.682	1499.82	751.142	-0.590073	0.806982	1273.39	2163.9	2148.2	2391.61	2595.11	1345.47	1698.97	950.474	2691.31	812.844	0.0794358	-0.348972	-1.17641	0.170325	-1.67475	UCAGUGCACUACAGAACUUUGU	mature miRNA	standard	MIMAT0001120	gga-miR-148a-3p	gga-miR-148a-3p
672	gga-miR-6542-5p	0.178688	43.2355	36.412	36.4085	34.0211	-0.759633	1.04285	52.4987	94.9075	18.1977	50.5488	0.024969	24.4298	79.8548	13.7643	63.989	0.00478778	-1.10364	-0.249143	-0.402822	0.340148	-2.38271	GUCUGCCAGCAUCAGCCCCAGU	mature miRNA	standard	MIMAT0025589	gga-miR-6542-5p	gga-miR-6542-5p
38	gga-miR-16c-5p	0.178799	2695.68	580.402	2095.27	942.834	-0.428503	0.588454	1918.46	2706.15	2411.95	2985.32	3456.53	1847.75	1888.95	1482.81	3748.31	1508.55	-0.0541788	-0.518662	-0.701871	0.328357	-1.19616	UAGCAGCACGUAAAUACUGGAG	mature miRNA	standard	MIMAT0007739	gga-miR-16c-5p	gga-miR-16c-5p
453	gga-miR-1676-3p	0.178893	13.3127	21.5629	19.955	16.3578	2.5026	3.43771	0.0641623	4.42139	51.2185	0.73278	10.1268	12.6658	38.3927	36.8212	6.36908	5.52636	7.62499	3.11826	-0.476129	3.11963	-0.873775	AGAGCGAAGUGGGUGGGAAUGU	mature miRNA	standard	MIMAT0007561	gga-miR-1676-3p	gga-miR-1676-3p
31	gga-miR-15b-5p	0.180947	1322.75	381.86	1519.97	475.365	0.186162	0.257256	1209.64	1284.74	1745.2	766.513	1607.64	1506.76	1683.43	1527.79	783.505	2098.37	0.316872	0.389933	-0.191949	0.0316315	0.384323	UAGCAGCACAUCAUGGUUUGCA	mature miRNA	standard	MIMAT0001154	gga-miR-15b-5p	gga-miR-15b-5p
131	gga-miR-133a-3p	0.181013	102.983	35.4877	154.498	54.9533	0.593207	0.819906	74.5066	62.8605	150.611	105.454	121.484	115.907	246.567	141.803	110.435	157.776	0.637529	1.97175	-0.086933	0.0665724	0.377114	UUGGUCCCCUUCAACCAGCUGU	mature miRNA	standard	MIMAT0001126	gga-miR-133a-3p	gga-miR-133a-3p
392	gga-miR-1627-3p	0.181731	32.4707	24.0576	25.2181	22.6696	-0.838136	1.16085	43.1776	59.6891	15.736	43.7273	0.0234398	19.372	30.1358	15.708	60.8705	0.004078	-1.15631	-0.985988	-0.00256436	0.477209	-2.52303	CAGCCACGCUACUGUCACUGGU	mature miRNA	standard	MIMAT0007498	gga-miR-1627-3p	gga-miR-1627-3p
51	gga-miR-20b-3p	0.182585	25.2887	24.7612	35.3198	11.8113	1.34345	1.86532	26.0567	14.1019	66.4107	19.0031	0.871225	36.9237	41.1143	50.1418	29.4681	18.951	0.502889	1.54374	-0.4054	0.632921	4.44308	ACUGUAAUGUGGGCACUUACAG	mature miRNA	standard	MIMAT0026551	gga-miR-20b-3p	gga-miR-20b-3p
437	gga-miR-1663-5p	0.182817	27.93	11.8634	40.2625	12.8109	0.648996	0.90171	31.2215	8.5725	36.8312	37.534	25.4909	38.349	31.6253	35.6205	33.0053	62.7123	0.296647	1.88329	-0.0482206	-0.1855	1.29877	UACCACUGUCCUGGGUGCCU	mature miRNA	standard	MIMAT0007544	gga-miR-1663-5p	gga-miR-1663-5p
284	gga-miR-1457	0.182867	15.3119	17.8152	8.0124	10.5084	-2.74199	3.81025	3.77948	31.5685	37.6637	3.51945	0.0283953	0.015792	1.45926	22.1417	16.4413	0.00399497	-7.90285	-4.43518	-0.76641	2.2239	-2.82939	CACUACAGGCUGCAAAAGGGUU	mature miRNA	standard	MIMAT0007335	gga-miR-1457	gga-miR-1457
969	gga-miR-7471-5p	0.183152	444.211	184.083	367.083	163.768	-0.319554	0.444415	461.569	359.06	416.054	739.772	244.598	438.424	180.542	473.288	539.021	204.137	-0.0742178	-0.991888	0.185948	-0.45674	-0.260872	GUCGGUGCCGUGCGGGGC	mature miRNA	standard	MIMAT0029096	gga-miR-7471-5p	gga-miR-7471-5p
65	gga-miR-29a-3p	0.183376	4738.26	557.862	3933.57	1013.48	-0.304358	0.423554	3897.25	4508	5013.95	5350.59	4921.49	3574.31	4599.11	4061.12	5025.51	2407.82	-0.124791	0.0288683	-0.30407	-0.0904294	-1.03137	UAGCACCAUUUGAAAUCGGUU	mature miRNA	standard	MIMAT0001096	gga-miR-29a-3p	gga-miR-29a-3p
887	gga-miR-6702-5p	0.184344	28.6575	30.192	11.9551	15.4561	-2.60646	3.63735	17.4529	63.077	58.7663	3.96208	0.0294368	0.0455623	14.2061	37.4629	8.05636	0.00461053	-8.58141	-2.15061	-0.649528	1.02387	-2.67462	CACCAGGGCAGAGUAGAGGUGUG	mature miRNA	standard	MIMAT0025812	gga-miR-6702-5p	gga-miR-6702-5p
411	gga-miR-1643-5p	0.18535	45.259	27.844	58.5422	11.9135	0.572989	0.801927	34.8905	42.6701	43.1825	14.897	90.6547	57.4339	64.3549	43.7041	52.1813	75.0369	0.719066	0.592825	0.0173217	1.80851	-0.272781	UCUUAUCACGAGGAGCACUUUU	mature miRNA	standard	MIMAT0007518	gga-miR-1643-5p	gga-miR-1643-5p
459	gga-miR-1680-3p	0.18634	38.579	35.1176	59.377	25.5862	1.67179	2.34641	34.7251	29.463	96.3507	31.8922	0.464088	62.7689	66.1711	95.1469	47.0167	25.7813	0.854068	1.1673	-0.0181381	0.559968	5.79578	CAGGCGGUAUCAGGAGGCUGA	mature miRNA	standard	MIMAT0007567	gga-miR-1680-3p	gga-miR-1680-3p
78	gga-miR-30c-5p	0.186531	9546.49	1525.77	8479.61	546.711	-0.158205	0.222166	8359.2	10031.2	7647.15	10266.7	11428.3	8509.56	7825.96	8152.1	9277.51	8632.93	0.0257203	-0.358148	0.0922487	-0.146161	-0.404686	UGUAAACAUCCUACACUCUCAGCU	mature miRNA	standard	MIMAT0001137	gga-miR-30c-5p	gga-miR-30c-5p
636	gga-miR-2131-5p	0.187101	440.308	289.433	644.428	242.031	0.664297	0.934384	296.272	216.557	888.801	226.936	572.974	785.659	712.225	588.034	255.906	880.318	1.40698	1.71758	-0.59596	0.173327	0.619555	AUGCAGAAGUGCACGGAAACAGCU	mature miRNA	standard	MIMAT0011207	gga-miR-2131-5p	gga-miR-2131-5p
455	gga-miR-1677-3p	0.187236	271.854	120.095	334.282	92.3319	0.340103	0.478565	281.455	202.947	472.912	166.481	235.473	330.756	346.021	384.176	183.219	427.24	0.232863	0.769753	-0.299804	0.138216	0.859487	UGACUUCAGUAGGAGCAGGAUU	mature miRNA	standard	MIMAT0007563	gga-miR-1677-3p	gga-miR-1677-3p
712	gga-miR-6562-5p	0.187867	28.5135	13.0457	42.5493	18.4686	0.567035	0.79932	32.537	27.1951	47.4642	23.5687	11.8026	61.1719	54.5619	49.4641	16.014	31.5346	0.910789	1.00455	0.0595421	-0.557537	1.41783	AGGGGAAAGGAAUGUGCUGUGG	mature miRNA	standard	MIMAT0025832	gga-miR-6562-5p	gga-miR-6562-5p
727	gga-miR-6570-3p	0.189124	22.432	26.4063	31.1133	18.3974	1.14365	1.61792	29.718	3.09452	9.94666	65.5649	3.83597	21.6866	8.9521	25.5113	54.7555	44.6608	-0.454531	1.53251	1.35885	-0.259919	3.54134	AGAGGAGAGCCUGUGGGCCAGA	mature miRNA	standard	MIMAT0025648	gga-miR-6570-3p	gga-miR-6570-3p
115	gga-miR-124b	0.190298	4070.68	1259.95	6105.35	3354.56	0.4764	0.676207	3924.62	3169.86	6210.17	3110.41	3938.33	5254.65	4621.06	6084.82	2849.65	11716.5	0.421041	0.543806	-0.0294198	-0.12632	1.57289	UUAAGGCACGCAGUGAAUGCCA	mature miRNA	standard	MIMAT0001174	gga-miR-124b	gga-miR-124b
802	gga-miR-6625-5p	0.191231	23.2861	12.7989	30.7743	10.2399	0.537353	0.764737	10.7866	40.721	22.4273	11.6045	30.8909	28.8258	30.5669	21.7172	24.747	48.0145	1.41812	-0.413804	-0.0464143	1.09257	0.636289	UGGGGGAACUGGAAGCAAGAGU	mature miRNA	standard	MIMAT0025721	gga-miR-6625-5p	gga-miR-6625-5p
811	gga-miR-6634-5p	0.191643	41.6273	18.1904	48.1664	19.1322	0.226699	0.323003	59.89	27.4496	44.6505	57.4975	18.6486	65.9821	39.4784	65.6708	49.1723	20.5282	0.139758	0.524278	0.556576	-0.225652	0.138537	UCUCAGGGUUCUGAAGGAGCUGGC	mature miRNA	standard	MIMAT0025730	gga-miR-6634-5p	gga-miR-6634-5p
432	gga-miR-1659	0.194354	21.9067	7.93181	36.5477	14.5336	0.724894	1.04073	31.5902	10.9196	18.7253	27.0637	21.2347	39.3113	47.1059	53.1728	20.8699	22.2787	0.315467	2.10899	1.5057	-0.374934	0.069244	UAGGGCAGAAUGAAGGAGUCCCU	mature miRNA	standard	MIMAT0007540	gga-miR-1659	gga-miR-1659
652	gga-miR-3531-3p	0.19445	76.9714	16.4256	94.6682	30.4039	0.254244	0.365118	62.0178	99.8481	67.9981	66.2901	88.7031	82.6948	132.474	98.5892	50.9217	108.661	0.415116	0.407906	0.535935	-0.380514	0.292775	CCUUGCAACACAAACAGGAGACA	mature miRNA	standard	MIMAT0027030	gga-miR-3531-3p	gga-miR-3531-3p
502	gga-miR-1715-3p	0.19474	20.7535	17.2906	20.8783	25.7726	-1.53029	2.19943	13.1691	47.3461	21.4108	21.8152	0.0264203	0.5751	55.04	6.81727	41.9548	0.00422701	-4.5172	0.217235	-1.65107	0.943502	-2.64394	UGACACUGCGGGUACCUCUUU	mature miRNA	standard	MIMAT0007612	gga-miR-1715-3p	gga-miR-1715-3p
114	gga-miR-124a-5p	0.196667	148.134	106.136	216.211	99.0386	0.629492	0.909621	118.05	82.0184	332.993	74.8194	132.791	212.767	218.388	206.908	81.7201	361.275	0.849876	1.41287	-0.686505	0.127279	1.44394	GUUCACAGCGGACCUUGAU	mature miRNA	standard	MIMAT0026511	gga-miR-124a-5p	gga-miR-124a-5p
514	gga-miR-1724	0.197104	54.5672	33.5989	36.6334	23.9659	-0.524743	0.75918	82.8427	28.9211	12.7824	90.6643	57.6254	24.802	20.0579	13.3928	60.352	64.5624	-1.73992	-0.527952	0.0672979	-0.587132	0.16399	UGCUGAGCGUUGGCUGCGCUGCG	mature miRNA	standard	MIMAT0007623	gga-miR-1724	gga-miR-1724
269	gga-miR-1329-3p	0.201067	33.0119	73.5872	5.28415	8.264	2.28259	3.3388	0.341749	0.0175114	164.649	0.00631244	0.0454649	5.96175	0.0394778	19.4049	0.209772	0.804837	4.12473	1.17275	-3.0849	5.05448	4.14587	CCUCGUAGCUUGAUCACGAUAU	mature miRNA	standard	MIMAT0007282	gga-miR-1329-3p	gga-miR-1329-3p
440	gga-miR-1665	0.201367	34.1777	33.6377	41.2389	17.6405	1.1196	1.63903	39.9027	4.1657	3.12489	85.2674	38.4276	34.6552	24.8501	26.5742	57.8812	62.2339	-0.203412	2.57662	3.08815	-0.558898	0.695556	UAAGGCCCAGGAGCGCUGCAGC	mature miRNA	standard	MIMAT0007548	gga-miR-1665	gga-miR-1665
350	gga-miR-1593	0.202325	38.4069	31.4625	51.3017	32.1145	0.891923	1.30916	34.669	74.0716	66.7591	13.4138	3.12083	59.3321	50.272	100.811	20.595	25.4988	0.775166	-0.559165	0.594609	0.618574	3.03043	ACCAUCUGAUUUGGACACGCA	mature miRNA	standard	MIMAT0007456	gga-miR-1593	gga-miR-1593
599	gga-miR-1790	0.203235	614.393	115.951	495.501	183.778	-0.371809	0.547105	563.279	606.144	496.086	806.469	599.985	445.83	324.91	666.362	711.402	329.001	-0.337357	-0.899618	0.425717	-0.180954	-0.866835	CGGGUGAGGGCGGUGGGGGA	mature miRNA	standard	MIMAT0007703	gga-miR-1790	gga-miR-1790
439	gga-miR-1664-5p	0.204036	171.756	22.8397	221.338	68.8884	0.317676	0.468477	189.428	178.659	179.352	131.676	179.663	293.634	196.308	289.771	193.093	133.884	0.632368	0.135907	0.692119	0.552302	-0.424317	CCAGACAGGGAGAGAACAGG	mature miRNA	standard	MIMAT0007546	gga-miR-1664-5p	gga-miR-1664-5p
630	gga-miR-2126	0.206493	82.4428	30.0193	96.1158	43.2959	0.200366	0.297468	67.0961	88.011	72.5788	131.302	53.2262	75.5986	81.7285	69.8544	173.12	80.2774	0.17213	-0.106845	-0.0551978	0.398888	0.592856	AGCGGCGCGGUAGGAGCA	mature miRNA	standard	MIMAT0011202	gga-miR-2126	gga-miR-2126
707	gga-miR-6560-3p	0.20681	61.955	30.3555	69.4165	13.8485	0.259794	0.386028	55.9598	51.5225	32.2209	113.245	56.827	70.9736	70.1797	46.9447	84.7881	74.1964	0.342892	0.445852	0.542965	-0.417512	0.384772	UACCAGGAUGGACCGCUGCACACC	mature miRNA	standard	MIMAT0025628	gga-miR-6560-3p	gga-miR-6560-3p
891	gga-miR-6706-5p	0.208432	54.8005	49.3913	45.2233	42.2864	-0.674965	1.00736	48.25	97.3548	112.806	15.5631	0.0284176	30.9621	75.8389	101.79	17.5205	0.00539479	-0.640022	-0.360315	-0.148256	0.170916	-2.39715	AGGAGAAAUGGAGUGGGCUGAG	mature miRNA	standard	MIMAT0025816	gga-miR-6706-5p	gga-miR-6706-5p
125	gga-miR-130a-3p	0.20894	1806.8	1033.84	2127.35	810.635	0.312994	0.467774	1095.69	1223.78	3403.28	1009.39	2301.86	2280.05	1715.54	3240.1	1055.14	2345.9	1.05723	0.487321	-0.0708861	0.0639617	0.0273446	CAGUGCAAUAUUAAAAGGGCAU	mature miRNA	standard	MIMAT0001167	gga-miR-130a-3p	gga-miR-130a-3p
989	gga-miR-7481-5p	0.209201	61.7813	46.6455	51.427	39.5181	-0.691624	1.03437	72.2331	59.262	129.47	47.9143	0.0270556	42.72	40.7171	108.094	65.5986	0.0053003	-0.757749	-0.541472	-0.260328	0.453209	-2.35178	CUUUCCUGUAGGAGCCAGGAAGA	mature miRNA	standard	MIMAT0029116	gga-miR-7481-5p	gga-miR-7481-5p
351	gga-miR-1594	0.210981	171.539	82.9903	225.491	79.7722	0.457462	0.687463	211.146	206.687	93.1213	76.962	269.78	304.255	251.883	267.393	97.256	206.671	0.527035	0.285303	1.52178	0.337641	-0.384448	UGGUGGGGAUGGGUUGGGGUU	mature miRNA	standard	MIMAT0007457	gga-miR-1594	gga-miR-1594
852	gga-miR-6672-3p	0.213547	28.9946	25.7871	55.8872	64.8658	2.07068	3.13331	0.00578642	39.4498	19.8753	17.8738	67.7683	1.11284	56.085	18.1873	38.1848	165.866	7.58736	0.507597	-0.128044	1.09515	1.29134	UGGGCACAAACUGGAAGACA	mature miRNA	standard	MIMAT0025774	gga-miR-6672-3p	gga-miR-6672-3p
297	gga-miR-1550-5p	0.215147	34.771	15.3573	27.7577	20.1251	-0.524385	0.796894	34.3683	57.4481	18.4993	23.2202	40.3191	28.115	27.7717	14.4232	8.18054	60.2981	-0.289738	-1.04864	-0.359082	-1.50511	0.58065	UGAUGGGGGUGUAGUGCAGCA	mature miRNA	standard	MIMAT0007403	gga-miR-1550-5p	gga-miR-1550-5p
746	gga-miR-6579-5p	0.2166	31.0982	25.4485	45.6205	23.6939	2.17919	3.32452	57.7613	35.5523	9.93414	52.2205	0.0228889	54.9221	55.2094	65.8446	47.1954	4.93097	-0.0727174	0.634973	2.7286	-0.145969	7.75108	CAACGCCGUGCAACGCACCUG	mature miRNA	standard	MIMAT0025665	gga-miR-6579-5p	gga-miR-6579-5p
227	gga-miR-365-2-5p	0.216943	29.8817	15.4968	41.0803	12.3352	0.6942	1.06002	29.5159	28.981	47.8606	37.2858	5.76529	28.0864	57.4103	49.4971	39.2789	31.1288	-0.0716237	0.986204	0.0485058	0.0751277	2.43278	GAGGGACUUUCAGGGGCAGCUGU	mature miRNA	standard	MIMAT0031075	gga-miR-365-2-5p	gga-miR-365-2-5p
68	gga-miR-29b-2-5p	0.217991	36.3545	32.9759	23.6697	14.7085	-0.805877	1.23398	23.3988	59.2988	81.0582	17.9889	0.0277135	18.5731	34.674	31.9944	33.102	0.00503443	-0.333218	-0.774147	-1.34114	0.879811	-2.46069	AGCUGGUUUCACAUGGUGGCUUAGA	mature miRNA	standard	MIMAT0031072	gga-miR-29b-2-5p	gga-miR-29b-2-5p
303	gga-miR-1553-5p	0.218479	18.6572	14.0541	13.5932	11.9745	-1.51738	2.32648	37.9848	4.37074	7.06032	27.2469	16.6231	22.729	1.82966	0.148572	26.2006	17.0582	-0.740884	-1.2563	-5.5705	-0.056495	0.0372736	AGUCCUGUCCUGUCUACCUACUGU	mature miRNA	standard	MIMAT0007409	gga-miR-1553-5p	gga-miR-1553-5p
285	gga-miR-1458	0.222776	10.1378	15.3718	1.10456	2.32921	-2.43549	3.77681	0.0210776	15.7957	34.7784	0.0586617	0.0352796	0.0217626	5.27013	0.0972445	0.130098	0.00356531	0.0461356	-1.58362	-8.48236	1.14911	-3.30673	UUCCUGUGAUGCUCAUGAGAA	mature miRNA	standard	MIMAT0007336	gga-miR-1458	gga-miR-1458
937	gga-miR-7455-5p	0.22619	518.282	152.776	448.127	235.898	-0.364693	0.570634	555.127	381.619	573.275	726.838	354.552	571.034	173.651	709.135	563.751	223.064	0.0407601	-1.13594	0.306833	-0.366575	-0.668539	UCGCGCGGCGCGGAGGGAGCGGG	mature miRNA	standard	MIMAT0029064	gga-miR-7455-5p	gga-miR-7455-5p
956	gga-miR-7465-3p	0.229266	35.9047	26.6743	49.7707	34.6409	0.524152	0.826747	70.7835	54.9229	25.4365	24.5638	3.81657	82.4281	71.7349	70.118	15.9493	8.62306	0.219723	0.385266	1.46289	-0.62304	1.17593	AGAGUGUCUGUUACCUGACC	mature miRNA	standard	MIMAT0029085	gga-miR-7465-3p	gga-miR-7465-3p
583	gga-miR-1776	0.231006	10.1401	16.5328	9.81811	13.3674	-2.32509	3.684	4.77435	5.51713	39.4116	0.964953	0.0326235	0.0202702	25.6124	23.2527	0.200877	0.00426541	-7.8798	2.21486	-0.761221	-2.26415	-2.93516	UGUAGUGAUAAGGAGACUGUCU	mature miRNA	standard	MIMAT0007687	gga-miR-1776	gga-miR-1776
3	gga-let-7a-5p	0.23432	5115.99	1116.81	6242.14	1142.49	0.293859	0.469615	5523.51	3968.38	6705.47	4135.06	5247.51	6833.95	6891.13	4838.92	5212.62	7434.09	0.307136	0.79619	-0.470653	0.3341	0.502522	UGAGGUAGUAGGUUGUAUAGUU	mature miRNA	standard	MIMAT0001101,MIMAT0001181	gga-let-7a-5p	gga-let-7a-5p, gga-let-7j-5p
905	gga-miR-7439-5p	0.234592	146.476	34.8732	178.441	64.363	0.23662	0.378407	207.214	140.736	132.849	118.682	132.901	260.237	164.505	228.926	127.465	111.074	0.328702	0.225135	0.785096	0.103002	-0.258835	UGACUUGGGAACAUGGGAAGAGG	mature miRNA	standard	MIMAT0029032	gga-miR-7439-5p	gga-miR-7439-5p
206	gga-miR-218-3p	0.235599	27.3214	24.3326	23.725	23.1665	-0.679942	1.0902	38.7203	19.9872	63.1209	14.7511	0.0272598	24.7474	13.0816	61.7727	19.0183	0.0048937	-0.645814	-0.611536	-0.0311472	0.366559	-2.47777	CAUGGUUCUGUCAAGCACCAUG	mature miRNA	standard	MIMAT0026518	gga-miR-218-3p	gga-miR-218-3p
427	gga-miR-1655-5p	0.23998	11.7627	10.3644	18.8785	8.80009	2.58503	4.1916	18.2571	0.0115618	3.08031	24.9324	12.532	19.8835	11.1116	11.2012	19.5694	32.6267	0.123116	9.90849	1.8625	-0.34942	1.38044	UCAGCUGGUCUUGGGUAAAUGC	mature miRNA	standard	MIMAT0007534	gga-miR-1655-5p	gga-miR-1655-5p
832	gga-miR-6653-3p	0.241597	116.949	63.9523	74.7365	29.7501	-0.579524	0.943583	69.0059	79.0522	78.5331	137.67	220.485	54.4406	54.2985	119.558	91.3111	54.074	-0.342036	-0.541894	0.60634	-0.592355	-2.02767	CGCGGGAUGCAGAGCAGGCGC	mature miRNA	standard	MIMAT0025754	gga-miR-6653-3p	gga-miR-6653-3p
312	gga-miR-1560-3p	0.242546	54.3369	34.8952	45.5279	34.4831	-0.390143	0.63677	71.2112	25.967	17.3943	103.488	53.6237	35.1907	17.1362	11.428	78.1627	85.7218	-1.01691	-0.599631	-0.606051	-0.404914	0.676791	GCAUCUCUGGACGCGCUCGUUC	mature miRNA	standard	MIMAT0007418	gga-miR-1560-3p	gga-miR-1560-3p
141	gga-miR-137-3p	0.242951	8078.03	2132.38	6717.71	2233.45	-0.286153	0.467526	5584.67	8954.52	6020.54	10246.4	9583.99	6706.09	7714.09	4410.15	9905.02	4853.2	0.264001	-0.21512	-0.449066	-0.0488899	-0.981691	UAUUGCUUAAGAAUACGCGUAG	mature miRNA	standard	MIMAT0001153	gga-miR-137-3p	gga-miR-137-3p
403	gga-miR-1636	0.244036	488.69	72.3395	384.487	183.51	-0.461848	0.756667	533.092	458.506	393.795	582.833	475.224	366.051	190.917	672.025	422.1	271.344	-0.542341	-1.26399	0.771072	-0.465499	-0.808482	UGCAGGUGAUGGCGGGGCUG	mature miRNA	standard	MIMAT0007509	gga-miR-1636	gga-miR-1636
315	gga-miR-1562-3p	0.245667	34.1749	14.8543	30.2212	16.5732	-0.367043	0.603836	42.6031	27.1359	11.5553	48.3266	41.2535	29.0414	27.818	4.61036	42.6428	46.9935	-0.552847	0.0358121	-1.32561	-0.180516	0.187946	UGUGCCCCGUGUAUGCAGUGCA	mature miRNA	standard	MIMAT0007421	gga-miR-1562-3p	gga-miR-1562-3p
566	gga-miR-1764-3p	0.247288	45.3486	9.0224	72.4343	32.7545	0.576728	0.952699	53.4625	49.7879	33.6943	52.1048	37.6934	57.167	55.091	99.8074	36.3583	113.748	0.0966557	0.146022	1.56664	-0.519131	1.59345	AGCUGCUUGUUGGCUGGGGAG	mature miRNA	standard	MIMAT0007672	gga-miR-1764-3p	gga-miR-1764-3p
338	gga-miR-1582	0.247698	81.7189	38.8546	114.785	44.2481	0.544594	0.90055	60.7063	86.7459	35.084	86.2298	139.829	125.052	69.9639	125.504	75.135	178.269	1.04262	-0.310184	1.83885	-0.198702	0.350394	GAAAGAGAGCCAGAACACAG	mature miRNA	standard	MIMAT0007443	gga-miR-1582	gga-miR-1582
278	gga-miR-1451-5p	0.250479	1340.57	208.353	1186.2	143.376	-0.170041	0.283162	1370.72	1631.98	1294.32	1048.36	1357.47	1128.35	1136.84	1060.89	1172.63	1432.29	-0.280715	-0.521592	-0.286918	0.161622	0.0773981	UCGCACAGGAGCAAGUUACCGC	mature miRNA	standard	MIMAT0007324	gga-miR-1451-5p	gga-miR-1451-5p
198	gga-miR-214	0.252219	388.413	53.2698	416.407	20.0547	0.110499	0.184816	410.589	403.726	309.262	451.026	367.459	409.438	430.225	415.678	439.327	387.366	-0.00405291	0.0917138	0.426638	-0.037916	0.0761135	ACAGCAGGCACAGACAGGCAG	mature miRNA	standard	MIMAT0007751	gga-miR-214	gga-miR-214
890	gga-miR-6705-5p	0.252795	43.7794	41.5601	31.3009	23.8714	-0.680654	1.14008	33.7781	99.0736	73.3082	12.7089	0.0280758	29.9675	46.5267	61.3908	18.6143	0.00519274	-0.172688	-1.09044	-0.255952	0.550572	-2.43476	AAGCAAUGGGGUAAGGAACAG	mature miRNA	standard	MIMAT0025815	gga-miR-6705-5p	gga-miR-6705-5p
670	gga-miR-6516-5p	0.254058	54.1462	49.4264	37.8932	31.9078	-0.792868	1.33225	34.8767	95.252	116.445	24.1303	0.0275975	23.9524	86.3773	32.9971	46.134	0.00523998	-0.542094	-0.141097	-1.81923	0.934988	-2.39691	AUGCAGUAACAGGUGUGAGCAU	mature miRNA	standard	MIMAT0025806	gga-miR-6516-5p	gga-miR-6516-5p
241	gga-miR-451	0.254167	8576.67	2214.17	7408.27	1608.83	-0.195344	0.328324	10776.6	6669.63	10134.2	9521.73	5781.21	7303.35	7618.66	9912.19	6662.09	5545.04	-0.561268	0.191932	-0.0319613	-0.515248	-0.0601736	AAACCGUUACCAUUACUGAGUUU	mature miRNA	standard	MIMAT0003775	gga-miR-451	gga-miR-451
381	gga-miR-1619	0.255276	31.9184	30.3212	42.592	39.3021	1.65979	2.79745	29.49	71.9497	51.8196	6.30432	0.0283885	33.0556	82.8501	84.83	9.38042	2.84385	0.164669	0.203516	0.711077	0.573312	6.64639	AGAAUUCAUAGCAAUACGGACU	mature miRNA	standard	MIMAT0007486	gga-miR-1619	gga-miR-1619
468	gga-miR-1685-5p	0.256159	19.6185	17.1472	21.5047	15.5082	1.12106	1.89363	21.2398	6.60879	43.4896	26.7279	0.0262883	22.6569	13.2723	41.0754	29.9547	0.564353	0.0931823	1.00596	-0.0823963	0.164436	4.42411	UGGAGUCACUACCAGUGCUGUG	mature miRNA	standard	MIMAT0007573	gga-miR-1685-5p	gga-miR-1685-5p
317	gga-miR-1563	0.257055	365.156	166.301	627.637	627.732	0.471843	0.798795	302.808	301.351	540.824	152.54	528.255	262.959	487.359	457.816	201.149	1728.9	-0.203565	0.693542	-0.240391	0.399076	1.71055	GCACAUGAUGAGGAAGCACUGAAA	mature miRNA	standard	MIMAT0007422	gga-miR-1563	gga-miR-1563
790	gga-miR-6614-3p	0.258358	393.822	53.5652	470.542	145.321	0.220477	0.374466	337.983	418.5	336.511	454.668	421.449	469.253	407.27	404.936	719.599	351.652	0.473414	-0.0392393	0.267039	0.66238	-0.26121	ACAGGACAGCGAGAAGGC	mature miRNA	standard	MIMAT0025709	gga-miR-6614-3p	gga-miR-6614-3p
9	gga-let-7f-5p	0.260455	4514.04	740.736	5515.63	1091.93	0.278647	0.475739	4308.74	3891.92	5572.78	3842.55	4954.2	6156.3	6327.02	3850.77	4948.97	6295.1	0.514798	0.701042	-0.53325	0.365066	0.345577	UGAGGUAGUAGAUUGUAUAGUU	mature miRNA	standard	MIMAT0001162	gga-let-7f-5p	gga-let-7f-5p
915	gga-miR-7444-5p	0.262892	49.0062	28.4449	39.6026	26.7197	-0.285921	0.491117	64.1802	35.7465	13.5559	88.261	43.2873	42.8209	30.5544	17.4672	84.2655	22.9053	-0.583813	-0.226421	0.365729	-0.066835	-0.918264	GUAAGGCUCCUUCUGACCUCC	mature miRNA	standard	MIMAT0029042	gga-miR-7444-5p	gga-miR-7444-5p
446	gga-miR-1669	0.264003	94.5265	34.6508	119.159	34.2528	0.399699	0.688442	100.839	84.2251	40.3589	127.576	119.633	108.554	106.801	108.026	93.0649	179.35	0.106357	0.342598	1.42043	-0.455046	0.584162	GUGGGCUCAGAGCAGGCACA	mature miRNA	standard	MIMAT0007553	gga-miR-1669	gga-miR-1669
876	gga-miR-6693-3p	0.265464	32.666	26.8517	51.3437	37.57	2.11142	3.64986	64.9077	53.1015	31.6137	13.6814	0.0254767	71.6216	71.1948	91.498	12.8875	9.51661	0.142006	0.423019	1.53319	-0.0862445	8.54513	UUUUCAGUCUGACACAGAACAU	mature miRNA	standard	MIMAT0025799	gga-miR-6693-3p	gga-miR-6693-3p
917	gga-miR-7445-5p	0.266098	16.9521	9.8731	25.769	19.33	1.66439	2.88162	22.7087	21.6127	23.9072	16.5054	0.0263528	44.1454	13.7951	47.1914	21.0083	2.705	0.959022	-0.647724	0.98108	0.348018	6.68153	AAAGUUAAACAGACUCAUCCAC	mature miRNA	standard	MIMAT0029044	gga-miR-7445-5p	gga-miR-7445-5p
34	gga-miR-16-1-3p	0.267119	32.0422	54.2961	17.6414	14.1049	1.68318	2.92151	3.11037	28.0415	126.987	2.04158	0.0308141	10.4188	27.4345	36.7577	11.6524	1.94381	1.74403	-0.0315735	-1.78856	2.51287	5.97915	CCAGUAUUAACUGUGCUGCUGAA	mature miRNA	standard	MIMAT0026500	gga-miR-16-1-3p	gga-miR-16-1-3p
456	gga-miR-1677-5p	0.269282	180.921	42.3382	218.695	65.5795	0.254032	0.443277	206.875	213.212	215.189	134.504	134.824	264.921	299.985	157.269	150.29	221.008	0.356802	0.492605	-0.45237	0.160098	0.713024	UCCUGCACCGCUGAAGUCAAU	mature miRNA	standard	MIMAT0007562	gga-miR-1677-5p	gga-miR-1677-5p
35	gga-miR-16-2-3p	0.270185	45.0266	69.8833	7.04084	10.1149	-1.73539	3.03493	0.371128	65.3273	159.386	0.000170374	0.0484314	0.0286448	21.9828	13.1859	0.00188964	0.00496545	-3.69557	-1.57131	-3.59546	3.47133	-3.28595	CCAAUAUUAUUGUGCUGCUUAA	mature miRNA	standard	MIMAT0031058	gga-miR-16-2-3p	gga-miR-16-2-3p
134	gga-miR-133c-3p	0.274944	254.137	18.9752	307.544	80.7134	0.230929	0.408596	253.121	231.09	283.454	247.342	255.68	274.92	331.101	375.6	183.003	373.096	0.119183	0.518816	0.406082	-0.434643	0.545208	UUGGUCCCCUUCAACCAGCUGC	mature miRNA	standard	MIMAT0001176	gga-miR-133c-3p	gga-miR-133c-3p
772	gga-miR-6598-5p	0.275087	37.9806	30.5202	41.2296	26.4425	0.846344	1.49801	31.5572	69.4902	68.5863	20.242	0.027437	29.721	61.708	62.4674	51.9881	0.263488	-0.0864857	-0.171352	-0.134817	1.36083	3.26354	UGCAGCAAGGGAGAAGUCUGC	mature miRNA	standard	MIMAT0025693	gga-miR-6598-5p	gga-miR-6598-5p
288	gga-miR-1462-3p	0.275128	36.9785	20.9765	29.1776	21.6582	-1.98457	3.51299	47.4705	45.4215	54.5703	36.0658	1.36414	16.0841	53.1505	30.8479	45.8007	0.00493758	-1.5614	0.226707	-0.822943	0.344739	-8.10997	UAUCUGUCCUUGUGAGCCCCAGA	mature miRNA	standard	MIMAT0026764	gga-miR-1462-3p	gga-miR-1462-3p
161	gga-miR-153-3p	0.277515	977.452	469.575	692.669	802.776	-0.864457	1.53916	255.863	802.452	1128.09	1228.42	1472.44	308.999	507.839	356.028	2113.09	177.391	0.272231	-0.660045	-1.66382	0.782546	-3.0532	UUGCAUAGUCACAAAAGUGA	mature miRNA	standard	MIMAT0001119	gga-miR-153-3p	gga-miR-153-3p
122	gga-miR-128-1-5p	0.279242	21.6002	25.2647	25.1819	14.4133	0.90973	1.62659	13.1029	9.22798	65.3826	18.7617	1.52575	36.1305	12.2957	44.8552	15.7107	16.9175	1.46334	0.414065	-0.543633	-0.256045	3.47093	CGGGGCCGUAACACUGUCUGAGA	mature miRNA	standard	MIMAT0031096	gga-miR-128-1-5p	gga-miR-128-1-5p
849	gga-miR-6669-5p	0.279306	31.6967	15.9158	40.058	13.1188	0.531822	0.951042	28.8853	30.5316	44.9782	46.8469	7.24144	33.6195	45.0745	60.8626	31.1159	29.6176	0.218962	0.562009	0.436331	-0.590301	2.03211	GGUGAUACGGGAGCAAGGCUGCAU	mature miRNA	standard	MIMAT0025770	gga-miR-6669-5p	gga-miR-6669-5p
816	gga-miR-6641-3p	0.283406	10.1298	13.3999	26.9885	21.1163	2.70549	4.88656	4.01361	9.67694	33.2911	3.64057	0.027027	18.101	35.5335	21.3022	1.88646	58.1195	2.1731	1.87656	-0.644135	-0.948481	11.0704	CUGCUGGGAGAAAAAAGCUAU	mature miRNA	standard	MIMAT0025738	gga-miR-6641-3p	gga-miR-6641-3p
296	gga-miR-1550-3p	0.284992	39.2103	18.9278	51.6825	25.0168	0.48836	0.885453	59.0805	50.9658	10.4824	43.7002	31.8225	58.794	43.2765	27.2702	37.5568	91.5149	-0.00701397	-0.235943	1.37936	-0.218565	1.52396	CUUCACUUACACUGCUCACUGGU	mature miRNA	standard	MIMAT0007404	gga-miR-1550-3p	gga-miR-1550-3p
933	gga-miR-7453-5p	0.285725	47.9232	13.3731	39.9822	28.5729	-0.598903	1.08781	50.2065	65.1326	45.5696	50.7897	27.9174	72.3541	25.6468	68.1604	25.544	8.20596	0.5272	-1.3446	0.580861	-0.991552	-1.76642	UCAGAUGUGAGAACUCAGCAGCG	mature miRNA	standard	MIMAT0029060	gga-miR-7453-5p	gga-miR-7453-5p
66	gga-miR-29a-5p	0.285982	115.027	178.068	103.089	70.026	3.24881	5.90458	48.8888	77.0489	429.261	0.0004839	19.9357	74.1248	125.647	196.364	5.83374	113.476	0.600453	0.705532	-1.12832	13.5574	2.50896	CUGAUUUCUUUUGGUGUUCAGA	mature miRNA	standard	MIMAT0026487	gga-miR-29a-5p	gga-miR-29a-5p
577	gga-miR-1772-5p	0.290316	19.6563	13.1462	35.9972	22.727	0.866916	1.59215	5.94131	31.6843	31.7175	23.3919	5.54656	5.47183	39.7136	25.183	42.6479	66.9694	-0.118758	0.325865	-0.332829	0.866465	3.59384	CGCUGCCAGCGGAGAACGAGUU	mature miRNA	standard	MIMAT0007681	gga-miR-1772-5p	gga-miR-1772-5p
271	gga-miR-1354	0.291761	10.7151	15.5501	5.5486	7.54868	-2.10222	3.87432	0.0890353	1.45219	35.6716	16.3313	0.0314917	0.0208714	13.7426	13.8924	0.08217	0.00496428	-2.09285	3.24235	-1.36048	-7.63481	-2.66531	CAUGGUGAUGAUGUGCUGAAG	mature miRNA	standard	MIMAT0007446	gga-miR-1354	gga-miR-1354
932	gga-miR-7453-3p	0.292619	7.25728	3.55136	17.3826	12.123	0.997644	1.84242	6.27592	11.5796	9.25886	7.08856	2.08345	35.8636	18.5573	15.6846	2.04705	14.7606	2.51462	0.680402	0.760437	-1.79194	2.82471	CAGCUUUUCUCUCUGGCU	mature miRNA	standard	MIMAT0029061	gga-miR-7453-3p	gga-miR-7453-3p
668	gga-miR-4732-5p	0.293198	129.189	66.5811	150.939	35.3675	0.334321	0.618274	71.761	231.909	159.746	85.2436	97.2842	113.26	194.349	125.328	181.442	140.313	0.658361	-0.254904	-0.350071	1.08984	0.528376	UGGAGGAGGGAGCAGGAAUAU	mature miRNA	standard	MIMAT0025717	gga-miR-4732-5p	gga-miR-4732-5p
982	gga-miR-7478-3p	0.29373	645.843	263.192	625.026	470.588	-0.264825	0.49038	485.822	581.191	337.912	985.08	839.21	361.858	355.405	215.841	1353.66	838.362	-0.425004	-0.709547	-0.646676	0.458557	-0.00145785	CUACAUGCACGGGCAGGUGAG	mature miRNA	standard	MIMAT0029111	gga-miR-7478-3p	gga-miR-7478-3p
838	gga-miR-6659-3p	0.296155	16.8083	17.5922	16.5003	4.9057	0.802331	1.49435	32.2341	1.6435	5.0421	39.3743	5.74748	20.6844	8.58837	16.493	20.5106	16.225	-0.640048	2.38561	1.70975	-0.940885	1.49722	UUUGGCUGCCAUCGGACCUGGU	mature miRNA	standard	MIMAT0025760	gga-miR-6659-3p	gga-miR-6659-3p
834	gga-miR-6655-5p	0.296484	11.5668	14.7832	15.666	8.46018	2.10259	3.91919	7.96641	6.25706	37.4559	6.12925	0.0252536	15.4992	19.1317	27.1928	4.28515	12.2211	0.960196	1.61241	-0.461966	-0.516367	8.91867	UCUGCUAGGAGGCUGUGUAUCCU	mature miRNA	standard	MIMAT0025756	gga-miR-6655-5p	gga-miR-6655-5p
558	gga-miR-1757	0.298481	12.9799	13.4994	28.8369	43.6739	1.7707	3.31639	0.00312078	20.6457	9.60436	2.27903	32.3672	0.479412	33.1753	3.00038	4.28578	103.244	7.26322	0.684266	-1.67855	0.911136	1.67345	UCAGAGGCGGAACAGUAGGUU	mature miRNA	standard	MIMAT0007664	gga-miR-1757	gga-miR-1757
170	gga-miR-184-3p	0.299907	47.2644	38.3851	67.8043	31.5777	0.68933	1.29547	41.8299	21.7627	114.37	23.8628	34.4964	105.429	98.7859	45.8391	39.8483	49.1193	1.33366	2.18245	-1.31906	0.739752	0.509845	UGGACGGAGAACUGAUAAGGGU	mature miRNA	standard	MIMAT0001158	gga-miR-184-3p	gga-miR-184-3p
307	gga-miR-1556	0.300897	33.1532	22.3851	37.772	19.3154	1.17871	2.22041	22.4823	42.3624	42.5705	0.146463	58.2043	49.2036	38.3276	53.1395	4.71625	43.4733	1.12998	-0.144401	0.319929	5.00903	-0.420995	UGCAGGCUGGAAGUAGGAGUGU	mature miRNA	standard	MIMAT0007413	gga-miR-1556	gga-miR-1556
84	gga-miR-32-3p	0.301934	57.8916	74.9513	61.276	38.2902	3.0915	5.8381	18.1669	46.8672	188.101	0.000434528	36.322	90.4414	89.3466	83.308	4.33822	38.9456	2.31567	0.930834	-1.17498	13.2854	0.100616	AAUUUAGUGUGUGCGAUACU	mature miRNA	standard	MIMAT0026508	gga-miR-32-3p	gga-miR-32-3p
578	gga-miR-1773-3p	0.30206	37.1088	17.9909	48.458	12.5352	0.546435	1.03222	38.0577	55.2269	11.0126	52.021	29.2256	34.0893	66.6864	50.6683	39.6572	51.189	-0.15887	0.272022	2.20193	-0.39151	0.808603	GGAGAGGCAUUGUCCCCUGGA	mature miRNA	standard	MIMAT0007684	gga-miR-1773-3p	gga-miR-1773-3p
405	gga-miR-1638	0.302746	55.9495	51.3133	70.7564	58.2724	2.25646	4.26944	16.6737	86.6195	125.877	0.000402179	50.5774	130.326	131.612	53.3683	0.263306	38.2123	2.96648	0.60353	-1.23796	9.35469	-0.404454	GUAGUUUGUGUUGUUUGUUU	mature miRNA	standard	MIMAT0007511	gga-miR-1638	gga-miR-1638
252	gga-miR-460a-3p	0.302997	109.31	103.674	114.646	36.9022	0.429425	0.813	50.6489	93.4216	289.351	30.8673	82.26	107.862	147.024	150.44	59.5873	108.318	1.09058	0.654228	-0.943629	0.948926	0.397015	CACAGCGCAUACAAUGUGGAUU	mature miRNA	standard	MIMAT0026646	gga-miR-460a-3p	gga-miR-460a-3p
431	gga-miR-1658-5p	0.305247	21.2303	15.7791	24.8528	7.76146	0.639363	1.21697	20.9508	7.01616	4.21915	39.0018	34.9633	20.7679	28.8293	15.3619	35.6654	23.6397	-0.0126529	2.03878	1.86433	-0.129015	-0.564633	UAUACCACCCCCAGGAGUUCUGC	mature miRNA	standard	MIMAT0007538	gga-miR-1658-5p	gga-miR-1658-5p
343	gga-miR-1587	0.306721	218.131	43.754	191.801	22.7112	-0.17088	0.326398	183.368	225.056	172.278	283.115	226.839	172.989	171.559	221.361	210.344	182.752	-0.0840676	-0.391581	0.361666	-0.428638	-0.311779	GGGCUGGGCUGGGCUGGGCA	mature miRNA	standard	MIMAT0007449	gga-miR-1587	gga-miR-1587
635	gga-miR-2131-3p	0.307821	10.599	23.4033	3.20954	3.62935	3.87326	7.4177	0.477512	0.0160931	52.4625	0.000121338	0.0389208	8.42825	5.40719	0.120738	0.118526	1.97298	4.14162	8.39229	-8.76326	9.93196	5.66369	CUGUUACUGUUCUUCUGAUGG	mature miRNA	standard	MIMAT0026920	gga-miR-2131-3p	gga-miR-2131-3p
313	gga-miR-1560-5p	0.307911	682.957	153.774	552.052	282.894	-0.490734	0.940006	527.216	587.612	668.928	929.312	701.717	588.279	368.786	806.828	825.675	170.689	0.158107	-0.672081	0.270411	-0.170588	-2.03952	GCGGCGCGAGCAGAGAGGCGCU	mature miRNA	standard	MIMAT0007417	gga-miR-1560-5p	gga-miR-1560-5p
469	gga-miR-1686	0.308039	13.2926	14.2585	13.7588	10.963	2.27394	4.35709	26.4571	0.386136	9.49397	30.1068	0.0190611	10.4122	3.61232	9.00754	32.3043	13.4577	-1.34538	3.22574	-0.0758776	0.101637	9.46359	UGGAGGCUGUGCGUCAUCCCCA	mature miRNA	standard	MIMAT0007575	gga-miR-1686	gga-miR-1686
120	gga-miR-126-3p	0.308264	4563.36	828.856	4114.5	239.232	-0.133927	0.256754	5947.45	3938.06	4338.1	3944.3	4648.87	4106.59	4398.1	3846.2	3915.33	4306.28	-0.53433	0.159396	-0.17363	-0.0106326	-0.110438	UCGUACCGUGAGUAAUAAUGCGC	mature miRNA	standard	MIMAT0001169	gga-miR-126-3p	gga-miR-126-3p
674	gga-miR-6543-5p	0.310226	56.3861	43.3237	44.5984	29.2917	-0.664931	1.28071	60.2274	85.2152	108.261	28.199	0.0272284	32.1443	74.2749	54.2158	62.3519	0.00527593	-0.905855	-0.198237	-0.997735	1.14479	-2.36762	GCUGUUACCUGAGAGAAGAUGCUG	mature miRNA	standard	MIMAT0025826	gga-miR-6543-5p	gga-miR-6543-5p
664	gga-miR-3594-3p	0.311975	50.6083	30.9892	64.6336	14.1685	0.841959	1.62842	69.4018	46.0647	46.4749	86.7764	4.32371	68.6212	60.5934	87.2013	55.3749	51.3772	-0.016318	0.395501	0.907898	-0.648072	3.57079	UCUGCAUCGCUGGGCUGUGUCC	mature miRNA	standard	MIMAT0025642	gga-miR-3594-3p	gga-miR-3594-3p
841	gga-miR-6662-3p	0.312345	16.8898	11.2498	13.3981	10.4967	-0.625645	1.21111	9.1155	13.4919	36.7432	11.4502	13.6484	6.03771	16.6902	29.1543	12.992	2.11604	-0.59432	0.306907	-0.333768	0.182249	-2.6893	AAUGGUUGACCAGUGGCUGAAC	mature miRNA	standard	MIMAT0025763	gga-miR-6662-3p	gga-miR-6662-3p
64	gga-miR-27b-5p	0.314549	17.2087	18.2989	9.51866	10.7688	-1.879	3.65636	7.11722	36.7988	37.3148	4.78613	0.0266921	6.81641	25.0999	0.168102	15.5047	0.0041587	-0.0623009	-0.551974	-7.79427	1.69577	-2.68221	AGAGCUUAGCUGAUUGGUGAACA	mature miRNA	standard	MIMAT0026547	gga-miR-27b-5p	gga-miR-27b-5p
133	gga-miR-133b	0.314979	205.038	39.901	242.812	76.4611	0.213909	0.416673	146.12	213.649	216.184	193.54	255.698	176.707	354.897	289.356	194.893	198.205	0.274201	0.732156	0.420587	0.0100525	-0.367449	UUGGUCCCCUUCAACCAGCUA	mature miRNA	standard	MIMAT0001138	gga-miR-133b	gga-miR-133b
959	gga-miR-7466-5p	0.315807	48.1976	34.2178	70.8014	31.5016	2.47052	4.82175	65.743	26.3395	64.4484	84.4331	0.0238476	85.1399	34.8981	116.251	66.7287	50.9893	0.372998	0.405919	0.851027	-0.339501	11.0621	CUGGCCACUCUGGGAGGCUC	mature miRNA	standard	MIMAT0029086	gga-miR-7466-5p	gga-miR-7466-5p
525	gga-miR-1731-5p	0.318313	68.6541	36.6889	49.2428	13.3089	-0.342188	0.671821	95.2776	32.7052	34.514	115.616	65.1579	44.9024	45.7535	31.3101	58.6561	65.5921	-1.08535	0.484362	-0.140551	-0.978983	0.00958053	ACUUGACUGCAGGCACUGCUGCU	mature miRNA	standard	MIMAT0007633	gga-miR-1731-5p	gga-miR-1731-5p
516	gga-miR-1726	0.318412	25.4245	25.5198	32.3113	24.5619	1.15588	2.26988	4.22698	18.2894	49.7034	0.000340365	54.9025	44.2588	52.3623	52.77	0.00265143	12.1629	3.38827	1.51752	0.0863716	2.96162	-2.17438	AAGCUUGUUGGGUUUGGUUUGU	mature miRNA	standard	MIMAT0007625	gga-miR-1726	gga-miR-1726
70	gga-miR-29c-3p	0.323612	2446.31	1003.33	1785.66	1183.2	-0.559031	1.11136	1118.57	1615.48	3050.98	3205.89	3240.61	1333.05	1708.78	1427.12	3789.52	669.851	0.253071	0.0810037	-1.09617	0.24129	-2.27435	UAGCACCAUUUGAAAUCGGU	mature miRNA	standard	MIMAT0001183	gga-miR-29c-3p	gga-miR-29c-3p
242	gga-miR-454-3p	0.32466	1124.15	200.068	1000.34	195.672	-0.17245	0.343681	1252.77	1350.27	1181.96	873.202	962.535	1240.73	1105.89	738.393	1036.08	880.631	-0.0139339	-0.288043	-0.678715	0.246743	-0.128302	UAGUGCAAUAUUGCUUAUAGGGU	mature miRNA	standard	MIMAT0007292	gga-miR-454-3p	gga-miR-454-3p
233	gga-miR-383-5p	0.324706	708.713	175.854	806.249	210.93	0.181903	0.362559	799.184	634.841	897.545	442.752	769.243	947.931	905.825	667.385	506.604	1003.5	0.246253	0.512838	-0.427465	0.19436	0.383526	AGAUCAGAAGGUGAUUGUGGCU	mature miRNA	standard	MIMAT0003363	gga-miR-383-5p	gga-miR-383-5p
724	gga-miR-6568-5p	0.326421	14.5216	14.9945	16.9269	11.885	2.00493	4.01228	11.8253	0.0112392	15.5114	39.1988	6.06113	23.3826	6.24065	11.9479	34.6073	8.45595	0.983557	9.11702	-0.376575	-0.179734	0.480381	GCGGCCGCCAUCUUGCUUGCG	mature miRNA	standard	MIMAT0025643	gga-miR-6568-5p	gga-miR-6568-5p
497	gga-miR-1711	0.327086	69.0056	43.2285	81.8687	43.7037	1.94101	3.89046	101.244	109.747	69.1811	64.8296	0.0261298	97.2054	109.567	121.957	68.3758	12.2376	-0.0587312	-0.00236636	0.817926	0.0768325	8.87141	GUGCAGUGCUGCAUCUCUUC	mature miRNA	standard	MIMAT0007606	gga-miR-1711	gga-miR-1711
757	gga-miR-6587-3p	0.328877	16.1616	9.79782	14.4799	17.2434	-2.08194	4.19053	10.2067	11.3363	32.9257	9.54289	16.7965	0.0147462	13.5469	44.0023	9.40636	5.42928	-9.43496	0.257008	0.418367	-0.0207903	-1.62933	UGCUGGAAGUGGUGCUGGAGGCU	mature miRNA	standard	MIMAT0025679	gga-miR-6587-3p	gga-miR-6587-3p
889	gga-miR-6704-5p	0.32972	60.7368	58.2209	60.8293	31.4852	2.06544	4.16558	38.1735	128.441	116.785	20.2573	0.026815	50.2446	96.4244	87.0744	52.2878	18.1154	0.396398	-0.41364	-0.423535	1.36803	9.39996	AACACAGAGAGGGACAGAGUAG	mature miRNA	standard	MIMAT0025814	gga-miR-6704-5p	gga-miR-6704-5p
61	gga-miR-26a-3p	0.333087	56.2483	57.9932	45.9097	29.1142	1.29073	2.6238	39.1785	98.823	133.721	9.49103	0.0286374	50.2192	64.8224	76.5945	36.5593	1.353	0.35818	-0.608354	-0.803909	1.9456	5.56212	CCUAUUCUUGGUUACUUGCACU	mature miRNA	standard	MIMAT0026501	gga-miR-26a-3p	gga-miR-26a-3p
298	gga-miR-1551-3p	0.337204	17.7305	22.9682	11.718	10.5329	1.59473	3.27323	3.53745	37.1129	0.125831	0.000192894	47.876	25.2161	7.45642	5.77932	0.0017526	20.1363	2.83357	-2.31537	5.52134	3.18361	-1.2495	UGAGUUUGUGUUGCUGCUUUCU	mature miRNA	standard	MIMAT0007406	gga-miR-1551-3p	gga-miR-1551-3p
89	gga-miR-34a-5p	0.338464	63.0858	63.5663	85.0177	51.3581	0.757658	1.55971	41.2451	12.5465	172.617	29.6064	59.4138	65.5464	90.3793	68.7997	31.5527	168.81	0.668292	2.84871	-1.3271	0.0918573	1.50653	UGGCAGUGUCUUAGCUGGUUGUU	mature miRNA	standard	MIMAT0001173	gga-miR-34a-5p	gga-miR-34a-5p
886	gga-miR-6701-3p	0.339117	26.56	27.5732	21.7603	23.9539	-0.649485	1.33907	30.499	67.3081	33.2377	1.72594	0.0290321	18.6017	29.0244	58.8991	2.27116	0.00498479	-0.713328	-1.21351	0.825422	0.39604	-2.54205	AUUAUUUUACAGACAGAUCGC	mature miRNA	standard	MIMAT0025811	gga-miR-6701-3p	gga-miR-6701-3p
584	gga-miR-1777	0.339398	7235.82	1119.64	8088.22	1487.83	0.155577	0.320971	8266.48	6882.08	7767.44	7817.75	5445.38	8669.3	6014.25	10053.7	7504.95	8198.89	0.0686435	-0.19446	0.372216	-0.0589113	0.590397	GUGGGCGGUGCGGGGCGGCG	mature miRNA	standard	MIMAT0007688	gga-miR-1777	gga-miR-1777
39	gga-miR-17-3p	0.339647	113.515	71.4695	146.808	72.2029	0.407674	0.841564	86.1257	50.1024	227.467	67.2482	136.633	148.953	126.809	157.646	49.5528	251.079	0.790341	1.3397	-0.528975	-0.44053	0.877833	ACUGCAGUGAAGGCACUUGU	mature miRNA	standard	MIMAT0001115	gga-miR-17-3p	gga-miR-17-3p
804	gga-miR-6627-3p	0.3431	15.2418	17.3559	7.93086	7.0209	-1.50276	3.12733	8.28054	19.5718	43.6267	2.79686	1.93301	14.2973	0.771175	14.1774	0.13018	10.2783	0.787944	-4.66557	-1.62162	-4.42523	2.41068	GGAAUGAAGGUGAUGCUGUGGA	mature miRNA	standard	MIMAT0025723	gga-miR-6627-3p	gga-miR-6627-3p
369	gga-miR-1609	0.344133	14.5843	11.6172	21.8799	14.0408	2.0794	4.33782	14.9201	21.1511	29.7114	7.1133	0.0255643	8.29423	20.3917	45.04	13.793	21.8804	-0.847078	-0.0527546	0.600191	0.955341	9.7413	AGGCUGAGGCUGUGCUGGUUGU	mature miRNA	standard	MIMAT0007475	gga-miR-1609	gga-miR-1609
513	gga-miR-1723	0.346517	65.0664	26.8815	47.3093	22.0273	-0.490788	1.02955	77.9486	47.8732	27.9826	75.8406	95.6869	18.8065	32.3154	49.7133	62.684	73.0273	-2.05129	-0.566996	0.829103	-0.274872	-0.389886	UGGGAGCGGAAUGUGCAGCCUCA	mature miRNA	standard	MIMAT0007622	gga-miR-1723	gga-miR-1723
487	gga-miR-1702	0.348758	159.091	69.7899	106.087	71.5783	-3.06251	6.4581	66.1077	180.217	258.883	140.559	149.689	101.347	85.435	163.18	180.465	0.00625407	0.616408	-1.07683	-0.665836	0.360542	-14.5468	AUUGCAUUCAGAGCGAGCUGU	mature miRNA	standard	MIMAT0007594	gga-miR-1702	gga-miR-1702
309	gga-miR-1558	0.349505	40.7775	15.6583	37.6879	23.5741	-0.193234	0.408196	44.3458	40.3466	24.0267	30.3425	64.826	27.5959	28.4323	25.7009	26.8898	79.8204	-0.684344	-0.504913	0.0971806	-0.174278	0.300185	CUGCUGUGAUGGGAGCUCUG	mature miRNA	standard	MIMAT0007415	gga-miR-1558	gga-miR-1558
276	gga-miR-1434	0.350301	870.883	261.923	787.577	348.307	-0.181006	0.383076	589.348	1097.16	863.226	635.963	1168.72	533.663	712.969	604.706	688.993	1397.56	-0.143189	-0.62186	-0.513505	0.115547	0.257978	GUGCGUGAUGAUGGAAAAUU	mature miRNA	standard	MIMAT0007295	gga-miR-1434	gga-miR-1434
843	gga-miR-6664-3p	0.351542	14.6713	18.6692	16.1611	16.4744	1.82039	3.8638	5.21059	4.43368	45.9075	17.7788	0.0260307	8.70203	8.92884	45.6017	7.74572	9.82713	0.739907	1.00997	-0.00964309	-1.19868	8.56041	CAGGAAUGGUGCUGGAGGCUGA	mature miRNA	standard	MIMAT0025765	gga-miR-6664-3p	gga-miR-6664-3p
329	gga-miR-1574-3p	0.354509	9.82127	6.13057	19.2441	13.7929	1.02843	2.19802	6.94631	8.84592	17.9164	13.4685	1.9292	23.2869	14.3676	9.33752	7.80578	41.4224	1.7452	0.699739	-0.940173	-0.786974	4.42434	ACAGGAGGAUGUCAGGAAGCUU	mature miRNA	standard	MIMAT0007435	gga-miR-1574-3p	gga-miR-1574-3p
260	gga-miR-490-5p	0.354952	114.529	113.876	140.341	39.6131	2.62812	5.62277	92.1816	115.788	302.878	61.772	0.0253939	117.402	191.046	147.026	87.4684	158.763	0.348902	0.72243	-1.04267	0.501808	12.6101	CCAUGGAUCUCCAGGUGGGU	mature miRNA	standard	MIMAT0026633	gga-miR-490-5p	gga-miR-490-5p
621	gga-miR-1809	0.35636	98.8984	85.6344	55.0026	32.3716	-0.708011	1.51975	53.4845	82.7625	59.2409	48.715	250.289	34.221	36.1214	107.174	66.1147	31.3818	-0.644238	-1.19612	0.855293	0.440606	-2.99559	ACGUGGGAAGUUUGGCAGAGCAUG	mature miRNA	standard	MIMAT0007727	gga-miR-1809	gga-miR-1809
564	gga-miR-1762	0.356678	46.0509	37.1212	32.0899	31.4243	-0.571863	1.22842	4.13421	63.3022	55.1807	13.4869	94.1504	2.9546	47.8261	79.7116	14.8568	15.1002	-0.484648	-0.404459	0.530626	0.139566	-2.6404	GGCAGGAGGGAAGCAGAGCUUAGA	mature miRNA	standard	MIMAT0007669	gga-miR-1762	gga-miR-1762
929	gga-miR-7451-5p	0.357106	38.246	16.2461	33.3093	35.2865	-1.40426	3.0195	28.0416	20.992	51.4618	31.6226	59.1119	33.9753	6.09233	89.557	36.2736	0.648277	0.276915	-1.78477	0.799305	0.197964	-6.51069	CGUGGGAAUUAAGAGUGGCAGUC	mature miRNA	standard	MIMAT0029056	gga-miR-7451-5p	gga-miR-7451-5p
273	gga-miR-1397-5p	0.35948	87.9016	33.9095	104.373	48.6077	0.249926	0.540386	101.336	107.73	115.799	31.0804	83.5619	154.267	157.7	78.5064	50.5849	80.8065	0.606283	0.549763	-0.560743	0.702702	-0.0483744	UGCAUUGCGACGGGUUAUAUCA	mature miRNA	standard	MIMAT0007283	gga-miR-1397-5p	gga-miR-1397-5p
716	gga-miR-6564-5p	0.359823	15.7256	14.6422	17.9793	13.7832	1.86431	4.0342	15.5523	0.0110932	6.02523	38.2439	18.7957	30.028	5.7315	6.22207	35.2496	12.6655	0.949178	9.0131	0.046379	-0.117621	-0.569501	CGCCGUGCUUUCUCCCGCCGU	mature miRNA	standard	MIMAT0025633	gga-miR-6564-5p	gga-miR-6564-5p
342	gga-miR-1586	0.360082	41.1641	15.0447	49.3838	19.2615	0.26176	0.566768	60.7109	24.4623	39.4161	51.5856	29.6455	58.983	32.7849	78.7012	36.2506	40.199	-0.0416566	0.422471	0.997601	-0.508964	0.439348	CAGUCAGCUGUGGGUGGGUGGCA	mature miRNA	standard	MIMAT0007448	gga-miR-1586	gga-miR-1586
666	gga-miR-3607-3p	0.362079	131.381	54.9846	198.529	130.306	0.515815	1.12206	48.2132	105.439	151.951	184.615	166.685	155.949	225.545	88.8893	411.99	110.271	1.69357	1.097	-0.773527	1.15809	-0.596068	CUGUAAACGCUUUCUGAUGUGCC	mature miRNA	standard	MIMAT0025608	gga-miR-3607-3p	gga-miR-3607-3p
294	gga-miR-1467-3p	0.362726	86.8839	55.628	97.0638	33.5752	2.209	4.81253	105.561	125.048	137.792	65.9934	0.024795	97.9668	104.947	137.447	100.821	44.1368	-0.107709	-0.252823	-0.00361752	0.611409	10.7977	UCACACCAGAGUAACUGGGAUC	mature miRNA	standard	MIMAT0007346	gga-miR-1467-3p	gga-miR-1467-3p
254	gga-miR-460b-3p	0.363682	240.106	142.825	303.783	115.129	0.430183	0.93929	282.986	192.951	468.759	134.215	121.621	256.748	315.966	338.918	146.443	460.841	-0.140378	0.711531	-0.46791	0.125798	1.92188	CACAGCGCAUGCAAUGUGGACAU	mature miRNA	standard	MIMAT0007327	gga-miR-460b-3p	gga-miR-460b-3p
936	gga-miR-7455-3p	0.364559	29.2621	26.5562	32.3313	22.0244	0.433274	0.947973	48.6959	13.5932	12.9873	65.9689	5.06533	50.9566	17.3154	11.2055	60.6881	21.4909	0.0654684	0.34917	-0.212896	-0.120373	2.085	CUUCCCUCCGUCGGCGCGCACAC	mature miRNA	standard	MIMAT0029065	gga-miR-7455-3p	gga-miR-7455-3p
962	gga-miR-7468-3p	0.367691	32.1851	14.9031	46.2716	17.5685	0.610476	1.34546	27.1253	47.8209	39.8897	37.0425	9.04694	38.323	59.1978	51.6672	19.6206	62.5491	0.498569	0.307904	0.373233	-0.916814	2.78949	UGAUGGAAGAUGUUGAGCAGGCC	mature miRNA	standard	MIMAT0029091	gga-miR-7468-3p	gga-miR-7468-3p
675	gga-miR-6544-3p	0.368326	38.2226	61.3626	20.8386	16.1105	3.75206	8.28162	0.00389221	50.1772	140.885	0.00333109	0.0434926	44.2242	20.3631	25.0394	14.5608	0.00539107	13.472	-1.30107	-2.49225	12.0938	-3.01213	AAGUUGUAUUUCUUUUCUGACAGU	mature miRNA	standard	MIMAT0025592	gga-miR-6544-3p	gga-miR-6544-3p
476	gga-miR-1691	0.368533	26.7454	24.8854	31.8148	14.3585	2.16268	4.77581	41.797	20.5261	9.82768	61.5533	0.0226614	14.6659	33.858	24.4273	53.5224	32.6002	-1.51093	0.722034	1.31357	-0.201695	10.4904	UCAGCUGACCUGGGCCUGCAGUG	mature miRNA	standard	MIMAT0007582	gga-miR-1691	gga-miR-1691
616	gga-miR-1805-3p	0.368627	639.524	246.648	696.113	187.987	0.163899	0.362014	564.168	450.001	1010	415.09	758.364	691.933	567.596	724.379	504.842	991.814	0.294507	0.334934	-0.479535	0.282409	0.387179	UGUAUUGGAACACUACAGCUC	mature miRNA	standard	MIMAT0007723	gga-miR-1805-3p	gga-miR-1805-3p
202	gga-miR-216b	0.369999	19.5201	16.0198	19.6182	8.1555	1.70332	3.77427	17.0402	34.0635	37.3994	9.07141	0.0258461	14.6825	28.875	22.9372	23.4072	8.18898	-0.214841	-0.238407	-0.705322	1.36755	8.3076	AAAUCUCUGCAGGCAAAUGUGA	mature miRNA	standard	MIMAT0007748	gga-miR-216b	gga-miR-216b
796	gga-miR-6619-5p	0.370201	116.269	25.2662	101.287	25.0363	-0.208078	0.461285	95.5879	158.515	98.0116	113.551	115.679	75.736	88.0795	115.029	89.5229	138.066	-0.335848	-0.847743	0.230977	-0.343015	0.255237	AGGAGAAGUGACGGAGCAGUGC	mature miRNA	standard	MIMAT0025715	gga-miR-6619-5p	gga-miR-6619-5p
238	gga-miR-449b-5p	0.371242	85.6522	38.8284	74.838	24.532	-0.16252	0.361163	59.7315	79.5253	153.929	68.7889	66.2861	77.2507	82.3439	110.786	52.5911	51.2178	0.371055	0.0502472	-0.474486	-0.387357	-0.372061	AGGCAGUGUGCUGUUAGCGGCUG	mature miRNA	standard	MIMAT0007743	gga-miR-449b-5p	gga-miR-449b-5p
267	gga-miR-1306-3p	0.371333	40.3445	35.8318	45.5959	18.716	0.395926	0.880038	35.9398	22.6544	103.183	23.477	16.4681	65.6033	48.3834	59.4448	19.2146	35.3332	0.868187	1.09473	-0.795588	-0.289044	1.10135	UGGACGUUGGCUCUGGUGGUGAU	mature miRNA	standard	MIMAT0007329	gga-miR-1306-3p	gga-miR-1306-3p
530	gga-miR-1736-3p	0.372715	24.3245	16.7412	31.6782	26.4062	0.416656	0.929102	25.0904	18.3654	2.95346	49.3418	25.8716	17.8744	23.4403	6.62337	35.3021	75.1507	-0.489241	0.352002	1.16516	-0.483057	1.53842	AGCACCUUCGGAACUGUCCUCA	mature miRNA	standard	MIMAT0007639	gga-miR-1736-3p	gga-miR-1736-3p
985	gga-miR-7479-5p	0.373838	10.2547	14.9105	0.0360766	0.0473994	-2.73472	6.11412	0.00249251	18.4528	32.7808	8.42353e-05	0.0374949	0.0252441	0.033737	0.117079	0.00115325	0.00316922	3.34028	-9.0953	-8.12922	3.77514	-3.5645	UAGUAAGCAGAGAUUUGCUA	mature miRNA	standard	MIMAT0029112	gga-miR-7479-5p	gga-miR-7479-5p
888	gga-miR-6703-3p	0.373875	70.6801	56.9296	70.4664	49.2032	1.07447	2.40245	108.739	145.676	49.2431	49.7163	0.0260162	77.9365	78.4513	137.877	57.2005	0.866715	-0.480503	-0.892892	1.48539	0.202307	5.05807	CAGAGCUCUGUAGGACAGCACA	mature miRNA	standard	MIMAT0025813	gga-miR-6703-3p	gga-miR-6703-3p
987	gga-miR-7480-5p	0.375646	48.2611	51.2514	39.8688	38.5475	-0.531694	1.19375	49.1539	50.5967	130.602	10.9239	0.0284192	38.4767	37.7999	102.822	20.2407	0.0052765	-0.353323	-0.420659	-0.34504	0.889766	-2.42921	UUCUGAACGAGACUGAAGGAAGC	mature miRNA	standard	MIMAT0029114	gga-miR-7480-5p	gga-miR-7480-5p
538	gga-miR-1742	0.376232	17.9332	14.2921	18.6014	10.3838	0.239981	0.539535	20.9158	7.51192	4.11398	40.4498	16.6743	21.1358	7.89	7.56607	29.5859	26.8291	0.0150975	0.0708434	0.87901	-0.451223	0.686178	AAUCGUCGUUCGGGAUCCGC	mature miRNA	standard	MIMAT0007646	gga-miR-1742	gga-miR-1742
136	gga-miR-135a-1-3p	0.378155	41.1831	52.0475	38.6113	28.8369	1.7416	3.93312	33.1195	25.6777	131.605	15.4867	0.0266413	35.8084	61.1223	74.3268	11.2055	10.5934	0.112618	1.25118	-0.824262	-0.466821	8.63529	AUAUAGGGAUUGAAGCCGUGCA	mature miRNA	standard	MIMAT0031036	gga-miR-135a-1-3p	gga-miR-135a-1-3p
966	gga-miR-7470-3p	0.378486	14.3688	25.5463	5.7111	7.26901	-1.60681	3.63152	3.6686	5.11811	59.9467	3.08168	0.0288917	0.0164786	4.24564	17.712	6.5342	0.0472191	-7.7985	-0.26963	-1.75896	1.08429	0.708719	CCCUGUGCUUUAGGAGAGCAAAA	mature miRNA	standard	MIMAT0029095	gga-miR-7470-3p	gga-miR-7470-3p
215	gga-miR-223	0.378796	199.257	83.4373	148.062	122.144	-0.667624	1.50997	89.8059	212.494	290.66	141.138	262.186	86.5182	182.669	74.2202	347.046	49.8579	-0.0538066	-0.218191	-1.96945	1.29802	-2.3947	UGUCAGUUUGUCAAAUACCCC	mature miRNA	standard	MIMAT0001140	gga-miR-223	gga-miR-223
759	gga-miR-6588-3p	0.380429	166.69	26.3193	182.899	23.4869	0.138272	0.313922	143.438	202.562	149.212	151.425	186.812	170.927	155.237	205.425	173.504	209.4	0.252946	-0.383887	0.461251	0.196369	0.16468	UUGCUGGGCUGGGGGAAGAGGAU	mature miRNA	standard	MIMAT0025680	gga-miR-6588-3p	gga-miR-6588-3p
259	gga-miR-490-3p	0.381405	67.3483	47.8109	73.1912	19.634	2.16482	4.92605	83.7336	56.1757	132.233	64.5743	0.0246686	59.1792	96.7005	82.9148	79.6071	47.5546	-0.500717	0.783577	-0.673384	0.301937	10.9127	CAACCUGGAGGACUCCAUGCUG	mature miRNA	standard	MIMAT0003366	gga-miR-490-3p	gga-miR-490-3p
988	gga-miR-7481-3p	0.382248	93.3199	27.1571	126.511	62.6857	0.37629	0.85793	111.219	113.567	53.2808	111.799	76.7338	70.7032	111.802	92.7952	124.693	232.563	-0.65356	-0.0225922	0.800435	0.157477	1.59969	UUCAGCUCUGGUCUGGGGAAGGA	mature miRNA	standard	MIMAT0029117	gga-miR-7481-3p	gga-miR-7481-3p
319	gga-miR-1564-5p	0.382822	36.7754	16.7026	50.27	43.644	0.232396	0.530566	19.7464	44.4543	26.8556	30.8718	61.949	21.18	36.9455	23.8239	42.7174	126.683	0.101112	-0.266925	-0.172814	0.468534	1.03207	GCAAUGAACACGGCAGUAGAGGU	mature miRNA	standard	MIMAT0007423	gga-miR-1564-5p	gga-miR-1564-5p
117	gga-miR-124c-5p	0.384039	31.3777	49.0157	24.2726	13.536	1.89477	4.33809	16.4994	13.4194	118.35	8.59261	0.0267878	32.4217	16.9921	43.3718	9.32199	19.2552	0.974544	0.340542	-1.44824	0.117542	9.48946	CAUUCACCGCGUGCCUUAAUU	mature miRNA	standard	MIMAT0025599	gga-miR-124c-5p	gga-miR-124c-5p
622	gga-miR-1811	0.384205	23.057	10.9488	27.6787	8.6398	0.338414	0.775101	37.8792	17.9804	13.6954	31.4185	14.3114	20.2471	22.5154	22.5218	40.5883	32.5207	-0.90369	0.324491	0.717625	0.369449	1.18419	UAUUGCAGCGCUGGGUGCAU	mature miRNA	standard	MIMAT0007729	gga-miR-1811	gga-miR-1811
594	gga-miR-1786	0.385645	11.894	22.7456	0.0365478	0.0482641	-2.59068	5.95361	0.00248015	7.23386	52.1963	8.29221e-05	0.037322	0.0254112	0.0339813	0.119101	0.00114637	0.00309929	3.35697	-7.73388	-8.77562	3.78917	-3.59002	AUUCUUUUCUGCUGUGUUACU	mature miRNA	standard	MIMAT0007698	gga-miR-1786	gga-miR-1786
803	gga-miR-6626-5p	0.386316	121.403	44.8078	141.869	41.1541	0.271011	0.623783	96.9464	178.447	141.622	60.5341	129.469	158.676	205.388	113.515	128.19	103.574	0.710822	0.202859	-0.319157	1.08247	-0.321934	AGGAGAGAGAAGGGUUGCU	mature miRNA	standard	MIMAT0025722	gga-miR-6626-5p	gga-miR-6626-5p
401	gga-miR-1634	0.386327	30.4898	18.528	34.7375	12.5632	1.66762	3.83844	44.5699	25.7269	0.0635841	42.3982	39.6905	26.3408	31.2223	22.8359	54.4954	38.7931	-0.758769	0.279301	8.48842	0.362134	-0.0329922	UGCGACGCAUCGGCCUUUCUUC	mature miRNA	standard	MIMAT0007507	gga-miR-1634	gga-miR-1634
961	gga-miR-7467-5p	0.38881	27.8568	20.8881	48.0452	38.2003	2.37393	5.49591	18.0402	26.6303	54.9462	39.643	0.0245695	19.279	30.6907	38.4747	36.737	115.044	0.0958143	0.20473	-0.514107	-0.109832	12.193	GCCAGCGCGGUGGUGAUGGUGCC	mature miRNA	standard	MIMAT0029088	gga-miR-7467-5p	gga-miR-7467-5p
85	gga-miR-32-5p	0.389183	72.6323	131.806	33.4292	31.3587	2.20364	5.10612	2.62974	0.0142904	304.784	1.2611	54.4723	35.4596	20.3868	84.8681	1.04788	25.3833	3.75319	10.4784	-1.84449	-0.267211	-1.10164	UAUUGCACAUUACUAAGUUGC	mature miRNA	standard	MIMAT0001125	gga-miR-32-5p	gga-miR-32-5p
667	gga-miR-3607-5p	0.389602	15.2545	32.6418	18.3303	25.3811	3.31701	7.69343	0.00369871	0.015965	73.6111	0.0270404	2.61455	10.2	61.7449	18.4017	0.00200097	1.30275	11.4293	11.9172	-2.00008	-3.75635	-1.005	UACAUAUGAUGAGCUUUGCAGU	mature miRNA	standard	MIMAT0025607	gga-miR-3607-5p	gga-miR-3607-5p
990	gga-miR-7482-3p	0.390471	148.907	68.4107	177.872	75.8909	0.228464	0.530973	174.998	229.448	85.3846	184.747	69.9576	185.505	256.309	180.012	214.18	53.3556	0.0841227	0.159718	1.07605	0.213274	-0.39084	UCUGCAGACACACAAGCCAGAGA	mature miRNA	standard	MIMAT0029119	gga-miR-7482-3p	gga-miR-7482-3p
314	gga-miR-1561	0.39225	21.8358	8.78243	21.9271	17.4199	-1.58349	3.69548	23.196	13.4916	12.5546	26.9162	33.0205	20.9324	10.262	0.0437801	38.4042	39.9929	-0.148141	-0.39476	-8.16372	0.512791	0.276382	GCCGGGUUUGCGGCCGCUUUU	mature miRNA	standard	MIMAT0007419	gga-miR-1561	gga-miR-1561
383	gga-miR-1621-3p	0.393235	418.841	143.162	356.464	106.068	-0.2104	0.492151	529.624	305.192	411.591	592.256	255.542	321.412	237.754	315.196	520.911	387.045	-0.720547	-0.360249	-0.384963	-0.185184	0.598944	GGUUCGCCGUGCCGCCGCGC	mature miRNA	standard	MIMAT0007489	gga-miR-1621-3p	gga-miR-1621-3p
854	gga-miR-6674-3p	0.394245	20.8672	12.2231	27.0502	15.045	1.93469	4.53616	27.3094	22.9042	22.5146	31.5832	0.0244391	15.3978	19.842	53.3157	22.9132	23.7822	-0.826673	-0.207055	1.2437	-0.462978	9.92648	CAGGUGUCUGUGGCAGCCUCA	mature miRNA	standard	MIMAT0025776	gga-miR-6674-3p	gga-miR-6674-3p
910	gga-miR-7442-3p	0.395984	66.4381	30.692	58.1488	26.7282	-0.19391	0.456498	82.8967	62.9881	18.6851	101.149	66.4717	45.6828	74.3357	16.6136	77.18	76.9321	-0.859662	0.238976	-0.169523	-0.390186	0.210846	UCUGCUUCCUCCUCCUGCAGC	mature miRNA	standard	MIMAT0029039	gga-miR-7442-3p	gga-miR-7442-3p
614	gga-miR-1803	0.396086	178.232	64.0264	218.857	68.5017	0.315553	0.743044	170.839	257.845	225.838	135.046	101.594	216.215	314.164	129.198	188.753	245.956	0.339827	0.285017	-0.805708	0.483047	1.27558	AUUGACUUCAGCGGGGUUUGG	mature miRNA	standard	MIMAT0007720	gga-miR-1803	gga-miR-1803
300	gga-miR-1552-3p	0.396967	55.6515	12.1795	49.0434	15.9541	-0.216135	0.509989	75.2451	45.2347	47.3992	59.2147	51.1636	40.4683	33.5504	39.343	61.4382	70.4171	-0.894806	-0.431099	-0.268756	0.0531799	0.460806	CUAGCUGCUCUGCACUGACUG	mature miRNA	standard	MIMAT0007408	gga-miR-1552-3p	gga-miR-1552-3p
149	gga-miR-142-5p	0.397115	100.476	112.845	86.518	76.1035	-1.43273	3.38181	96.8493	92.6012	287.886	24.0641	0.977194	86.1326	102.617	202.282	41.5525	0.00569998	-0.169182	0.148166	-0.509128	0.788052	-7.42154	CCCAUAAAGUAGAAAGCACUAC	mature miRNA	standard	MIMAT0001193	gga-miR-142-5p	gga-miR-142-5p
691	gga-miR-6552-3p	0.397376	145.246	49.1191	168.049	54.6298	0.202292	0.477781	215.607	177.867	103.38	117.492	111.887	226.043	185.644	205.052	95.0632	128.443	0.0681951	0.0617375	0.988038	-0.305599	0.199088	CAACAAGAAGUGGACAGACUG	mature miRNA	standard	MIMAT0025612	gga-miR-6552-3p	gga-miR-6552-3p
348	gga-miR-1591-5p	0.39864	19.9087	14.1628	20.8405	6.57687	1.79309	4.2475	25.5748	10.3516	32.4554	31.1373	0.0243019	25.9959	17.2478	15.8419	29.7225	15.3944	0.0235587	0.736561	-1.03472	-0.067091	9.30713	UGAUUCAUUGCCUGGCUCUGC	mature miRNA	standard	MIMAT0007453	gga-miR-1591-5p	gga-miR-1591-5p
949	gga-miR-7461-5p	0.398741	77.3621	31.5677	82.2424	14.5619	0.151761	0.359579	49.8675	75.5732	65.1661	64.801	131.403	68.231	77.6142	93.5017	70.498	101.367	0.452327	0.0384458	0.520872	0.121566	-0.374407	UCUGUGAUCAGGCAGGAGAUGAU	mature miRNA	standard	MIMAT0029076	gga-miR-7461-5p	gga-miR-7461-5p
308	gga-miR-1557	0.399614	105.864	52.8216	94.6755	52.2869	-0.18465	0.4384	148.507	71.922	53.8593	175.202	79.8301	89.0205	53.1907	47.5121	177.266	106.389	-0.738322	-0.43526	-0.1809	0.0168936	0.414337	CCCGUCGGCUGAGCGGCUGC	mature miRNA	standard	MIMAT0007414	gga-miR-1557	gga-miR-1557
327	gga-miR-1572	0.400551	210.75	92.5356	260.922	56.8839	0.437682	1.04143	224.992	250.278	72.032	322.633	183.813	281.693	255.247	340.449	242.581	184.642	0.32425	0.0283671	2.24073	-0.411426	0.00649085	GAACCUGACACACGGGCCUGC	mature miRNA	standard	MIMAT0007432	gga-miR-1572	gga-miR-1572
479	gga-miR-1694	0.402911	38.2727	29.6367	43.7702	27.093	2.00998	4.80904	50.1439	25.6661	35.5098	80.0201	0.0234064	25.7783	34.5495	31.4003	91.766	35.3567	-0.959915	0.4288	-0.177437	0.197598	10.5609	GGAGGACGAGGCUGCGAGCGGA	mature miRNA	standard	MIMAT0007586	gga-miR-1694	gga-miR-1694
337	gga-miR-1581	0.403444	82.0074	24.827	88.7955	14.5764	0.142821	0.342136	80.5557	64.3023	68.0888	125.09	72.0007	99.1959	68.8045	101.082	97.1293	77.7656	0.300293	0.0976343	0.570039	-0.364985	0.111121	CGAGCCGAAGGGGUGGGCGCUGC	mature miRNA	standard	MIMAT0007442	gga-miR-1581	gga-miR-1581
752	gga-miR-6582-5p	0.403864	20.4722	19.6826	20.4511	19.534	-0.482591	1.15721	18.3454	28.6539	49.5378	5.79541	0.0285188	20.8753	24.7865	50.2746	6.31406	0.00492025	0.186378	-0.209178	0.0212998	0.123656	-2.53511	UUAGAGAGACACUCAUAGAG	mature miRNA	standard	MIMAT0025671	gga-miR-6582-5p	gga-miR-6582-5p
280	gga-miR-1453	0.40662	20.5323	14.9575	6.81421	10.4427	-2.44787	5.90775	15.7801	26.3123	40.9654	19.5776	0.0262528	0.420007	0.0199593	7.95941	24.5688	1.1029	-5.23155	-10.3645	-2.36367	0.327625	5.39269	UGGGCAGCCUCUCAGUGAGCUCU	mature miRNA	standard	MIMAT0007330	gga-miR-1453	gga-miR-1453
240	gga-miR-449c-5p	0.406832	64.2647	55.8583	80.1019	38.7895	0.434165	1.04834	40.5331	35.7462	164.107	39.2076	41.7299	65.0729	79.5141	99.9477	26.0764	129.898	0.682957	1.15342	-0.71539	-0.588388	1.63823	UGGCAGUGCGUGUUAGCUGGCUGU	mature miRNA	standard	MIMAT0007602	gga-miR-449c-5p	gga-miR-449c-5p
927	gga-miR-7450-5p	0.406921	253.328	74.8257	228.994	125.822	-0.388048	0.937182	306.159	198.616	359.073	205.588	197.203	315.123	172.279	369.579	240.106	47.8808	0.0416353	-0.205233	0.0416077	0.223912	-2.04216	UCUGUUCUUAAGGAGGCUGAGGC	mature miRNA	standard	MIMAT0029054	gga-miR-7450-5p	gga-miR-7450-5p
44	gga-miR-18b-5p	0.406963	1055.48	334.326	902.07	81.4271	-0.178403	0.430906	900.008	775.708	1578.28	827.988	1195.42	833.37	986.284	987.148	886.506	817.044	-0.110981	0.34649	-0.677011	0.0985204	-0.549032	UAAGGUGCAUCUAGUGCAGUUA	mature miRNA	standard	MIMAT0001141	gga-miR-18b-5p	gga-miR-18b-5p
124	gga-miR-128-3p	0.407377	17095.3	3995.61	18300.3	2382.55	0.119302	0.288437	15820.5	22251.2	12817.5	20232.3	14354.8	21413.5	18832.6	14775.5	18626.4	17853.3	0.43673	-0.240651	0.205092	-0.119311	0.314651	UCACAGUGAACCGGUCUCUUU	mature miRNA	standard	MIMAT0001123	gga-miR-128-3p	gga-miR-128-3p
193	gga-miR-203	0.407785	428.542	213.709	321.792	97.1288	-0.349057	0.844721	258.513	383.167	347.458	351.852	801.719	368.566	218.323	272.506	466.427	283.138	0.511684	-0.811508	-0.350551	0.406682	-1.50159	GUGAAAUGUUUAGGACCACUUG	mature miRNA	standard	MIMAT0001146	gga-miR-203	gga-miR-203
73	gga-miR-30a-5p	0.407962	6182.24	1261.51	5403.17	1276.86	-0.202961	0.491372	4482.4	5447.66	6194.04	7363.27	7423.83	5125.39	5835.71	5269.71	7158.76	3626.28	0.193391	0.0992708	-0.233155	-0.040638	-1.03368	UGUAAACAUCCUCGACUGGAAG	mature miRNA	standard	MIMAT0001135	gga-miR-30a-5p	gga-miR-30a-5p
592	gga-miR-1784-5p	0.4081	56.7805	104.916	18.5383	25.346	-1.40922	3.41284	1.08516	40.9258	241.813	0.0328907	0.0452007	0.0269872	42.0783	50.1724	0.408648	0.0051889	-5.3295	0.0400657	-2.26893	3.63511	-3.12285	UUCUGCUCUUAUUGAAAUCAGU	mature miRNA	standard	MIMAT0007696	gga-miR-1784-5p	gga-miR-1784-5p
646	gga-miR-3526	0.408817	23.0176	51.4358	10.1286	14.146	3.35948	8.14965	0.00309356	0.0143944	115.029	0.000125329	0.0417362	0.0271827	20.8706	0.116209	0.00156236	29.6274	3.13535	10.5018	-9.95105	3.63994	9.47142	UUGAAGAUGAAGUUGGUGU	mature miRNA	standard	MIMAT0016375	gga-miR-3526	gga-miR-3526
160	gga-miR-148a-5p	0.411288	39.8483	32.841	36.94	32.3926	-0.542039	1.32255	45.6441	80.1775	59.5932	13.7991	0.027678	20.8237	55.0524	82.9995	25.8194	0.00518099	-1.13221	-0.542391	0.477956	0.903884	-2.41744	AAAGUUCUGUGACACUCAGACU	mature miRNA	standard	MIMAT0026503	gga-miR-148a-5p	gga-miR-148a-5p
226	gga-miR-365-1-5p	0.411392	53.797	9.96632	66.3071	23.308	0.244453	0.596598	40.8901	64.6584	55.0201	46.761	61.6553	73.9372	95.7198	76.5033	46.5606	38.8146	0.854547	0.565979	0.475563	-0.00619764	-0.667625	GAGGGACUUUUGGGGGCAGAUGU	mature miRNA	standard	MIMAT0026630	gga-miR-365-1-5p	gga-miR-365-1-5p
483	gga-miR-1698	0.411526	36.5501	27.9191	37.8166	24.3229	1.874	4.575	53.9002	40.934	17.9273	69.9661	0.0230054	28.5782	31.1875	24.7489	80.9873	23.5812	-0.915373	-0.392334	0.46521	0.211039	10.0014	CGAGGCUGCGGCAAUCCCUGCG	mature miRNA	standard	MIMAT0007590	gga-miR-1698	gga-miR-1698
640	gga-miR-3064-3p	0.41369	168.003	73.5994	200.05	65.0293	0.374963	0.920053	212.594	230.735	50.0984	143.409	203.181	220.18	300.76	191.079	140.248	147.985	0.0505821	0.382377	1.93133	-0.0321545	-0.457318	UUGCCACACUGCAACACUUUACA	mature miRNA	standard	MIMAT0025632	gga-miR-3064-3p	gga-miR-3064-3p
275	gga-miR-1416-5p	0.415388	522.796	112.139	475.718	181.7	-0.205342	0.505861	490.948	587.51	431.979	419.16	684.383	612.244	695.292	242.122	374.861	454.073	0.318535	0.243005	-0.835226	-0.161144	-0.591879	UCCUUAACUCAUGCCGCUGUG	mature miRNA	standard	MIMAT0007285	gga-miR-1416-5p	gga-miR-1416-5p
582	gga-miR-1775-5p	0.415831	41.6159	29.2943	40.1104	27.1019	1.53556	3.78681	42.9662	50.2756	81.1484	33.6636	0.0254556	27.5683	48.2341	80.8999	35.8808	7.96867	-0.64019	-0.0598055	-0.00442473	0.0920219	8.29021	UGAAUGCUUCGUGCAACAGGAAG	mature miRNA	standard	MIMAT0026784	gga-miR-1775-5p	gga-miR-1775-5p
311	gga-miR-1559-5p	0.417229	119.929	56.8434	93.3517	19.5003	-0.250941	0.620871	133.39	81.6843	122.311	56.8853	205.373	122.882	85.4066	73.5832	82.6082	102.279	-0.118384	0.0642885	-0.7331	0.53823	-1.00574	UUCGAUGCUUGUAUGCUACUCC	mature miRNA	standard	MIMAT0007416	gga-miR-1559-5p	gga-miR-1559-5p
723	gga-miR-6568-3p	0.419014	19.4083	17.8577	19.5227	13.0617	0.444914	1.10542	18.818	1.5634	9.94193	48.8177	17.9005	17.3859	6.76531	20.1556	41.0239	12.2829	-0.114197	2.11347	1.01959	-0.25094	-0.543349	ACAACCAAGAUGGCGCCCGGGC	mature miRNA	standard	MIMAT0025644	gga-miR-6568-3p	gga-miR-6568-3p
977	gga-miR-7475-5p	0.420662	590.033	228.238	653.796	181.665	0.223168	0.556628	751.512	654.565	233.289	800.861	509.937	631.214	623.089	408.879	688.641	917.155	-0.251666	-0.0710963	0.809559	-0.217801	0.846846	CCGCCGCCGCCGCGCCCUCC	mature miRNA	standard	MIMAT0029104	gga-miR-7475-5p	gga-miR-7475-5p
187	gga-miR-200a-3p	0.420776	10.0826	21.8693	3.21735	4.15875	2.19483	5.47583	0.00278176	0.0145462	49.1934	1.17018	0.0320827	6.84306	0.0297631	8.5965	0.405884	0.211544	11.2644	1.03288	-2.51664	-1.5276	2.72109	UAACACUGUCUGGUAACGAUGU	mature miRNA	standard	MIMAT0001171	gga-miR-200a-3p	gga-miR-200a-3p
363	gga-miR-1603	0.420969	24.553	27.4045	25.8012	23.9144	-0.557779	1.39222	17.3892	36.5685	66.1179	2.65975	0.0298513	41.3807	33.769	52.5521	1.29929	0.00506239	1.25076	-0.114903	-0.331293	-1.03356	-2.5599	AGUGGUUGGUUUGGUGCUGUC	mature miRNA	standard	MIMAT0007469	gga-miR-1603	gga-miR-1603
4	gga-let-7b	0.421316	2111.47	765.614	2456.25	443.43	0.272506	0.680732	2060.9	1507.89	3235.26	1326.82	2426.46	2844.86	2742.16	1801.95	2195.7	2696.58	0.465082	0.862785	-0.844325	0.726711	0.152275	UGAGGUAGUAGGUUGUGUGGUU	mature miRNA	standard	MIMAT0001102	gga-let-7b	gga-let-7b
923	gga-miR-7448-5p	0.42251	15.0032	9.40821	17.0403	15.5645	-1.92439	4.82074	21.7044	20.1869	5.47274	23.5387	4.11304	20.1471	3.87789	38.6147	22.5575	0.00432929	-0.107415	-2.38008	2.81881	-0.0614279	-9.89186	CUCAUCCUCCAUGGUCUCCAGCAACGCC	mature miRNA	standard	MIMAT0029050	gga-miR-7448-5p	gga-miR-7448-5p
864	gga-miR-6682-3p	0.422589	22.312	20.6681	22.6098	18.7197	-0.464054	1.16271	21.3026	25.9152	54.5652	9.74901	0.0278837	25.7075	30.964	47.5401	8.83266	0.00490538	0.271162	0.256797	-0.198835	-0.142408	-2.50699	UGGAACAAAGUAGGUGGCGUGC	mature miRNA	standard	MIMAT0025787	gga-miR-6682-3p	gga-miR-6682-3p
214	gga-miR-222b-5p	0.424566	39.7181	49.7882	32.9618	20.0216	1.71819	4.32507	21.9066	29.8977	126.578	20.1804	0.0275394	23.059	57.4918	19.5284	51.3715	13.3585	0.0739639	0.94332	-2.69639	1.34801	8.92205	UGCUCAGUAGUCAGUGUAGGAUCUGU	mature miRNA	standard	MIMAT0025617	gga-miR-222b-5p	gga-miR-222b-5p
710	gga-miR-6561-5p	0.424864	54.9198	36.7458	55.4809	23.302	0.236018	0.594527	39.2986	33.557	14.0608	93.003	94.6797	43.4559	39.8278	32.9583	77.8446	83.3182	0.145075	0.24716	1.22896	-0.25668	-0.184424	UCUUUCCAGGCAGGAGCUCCCU	mature miRNA	standard	MIMAT0025629	gga-miR-6561-5p	gga-miR-6561-5p
926	gga-miR-7450-3p	0.424876	46.9315	35.0627	54.573	42.7633	-1.71734	4.32608	56.5092	34.6705	99.5403	40.1559	3.78142	85.4901	33.705	108.096	45.5679	0.00542687	0.597273	-0.0407484	0.118966	0.182406	-9.44459	CCCGUUUCCUGGAAGUGAUGGAGC	mature miRNA	standard	MIMAT0029055	gga-miR-7450-3p	gga-miR-7450-3p
568	gga-miR-1765	0.425162	42.3214	39.3271	47.8861	21.1434	0.755024	1.90323	66.3833	25.8538	15.6962	98.9872	4.68637	35.765	28.2677	33.7556	72.3517	69.2903	-0.89227	0.128779	1.10471	-0.452216	3.88611	CGGAGCGCGGCCCUGCGCUG	mature miRNA	standard	MIMAT0007673	gga-miR-1765	gga-miR-1765
409	gga-miR-1642	0.425281	19.043	9.75283	22.9403	5.72069	0.409145	1.03164	29.6403	16.9331	7.76296	28.5812	12.2976	16.5316	22.2064	21.5182	22.1927	32.2524	-0.842333	0.391129	1.47088	-0.364977	1.39103	UGAGAGGCUGUCAGUUUGUGGGG	mature miRNA	standard	MIMAT0007517	gga-miR-1642	gga-miR-1642
364	gga-miR-1604	0.426619	31.8036	18.9292	36.8706	12.2714	1.97229	4.98877	29.9942	38.8218	42.1057	48.072	0.0241915	20.6571	28.8336	50.9138	38.3981	45.5505	-0.538043	-0.429114	0.274039	-0.324162	10.8787	UGGGCCCAGGGCUGUGCUGGAGA	mature miRNA	standard	MIMAT0007470	gga-miR-1604	gga-miR-1604
501	gga-miR-1714	0.428963	54.419	36.5096	57.0336	39.5062	-0.423194	1.07637	53.2918	99.4119	71.7703	47.5941	0.0266659	47.8673	107.522	75.7096	54.0638	0.00528432	-0.154872	0.113142	0.0770893	0.18388	-2.33521	CCUAGUAGGGCUGCUGAGGUGAU	mature miRNA	standard	MIMAT0007610	gga-miR-1714	gga-miR-1714
925	gga-miR-7449-5p	0.430339	20.1713	10.0966	23.2447	11.9817	0.122249	0.311944	27.6426	21.9882	16.2286	30.1241	4.87289	28.7806	25.5119	22.3489	35.8191	3.76303	0.0582052	0.214442	0.46167	0.249812	-0.372884	AGGUCAUCUAGUCCAACUUCCC	mature miRNA	standard	MIMAT0029052	gga-miR-7449-5p	gga-miR-7449-5p
142	gga-miR-137-5p	0.430586	52.4234	90.1039	48.7976	43.9355	2.51335	6.41707	19.9538	30.2162	211.907	0.000314956	0.0395098	78.7413	93.4928	68.3728	3.37515	0.00567771	1.98046	1.62954	-1.63194	13.3875	-2.79883	ACGGGUAUUCUUGGGUGGAUAAUA	mature miRNA	standard	MIMAT0026523	gga-miR-137-5p	gga-miR-137-5p
510	gga-miR-1721	0.431301	15.2326	21.7626	6.11402	6.84992	1.97179	5.04289	0.00305113	28.8672	0.162273	0.000135533	47.1301	3.62842	14.1287	0.0915655	0.00141991	12.72	10.2158	-1.0308	-0.825546	3.38908	-1.88955	AGAGAUGAUGUUGGUCUGAUG	mature miRNA	standard	MIMAT0007619	gga-miR-1721	gga-miR-1721
5	gga-let-7c-3p	0.431684	35.3882	2.16028	32.2441	17.6832	-0.328519	0.840951	33.728	38.0227	33.5061	37.4259	34.2586	24.2076	23.0599	12.2443	52.9964	48.7123	-0.478487	-0.721473	-1.45231	0.501858	0.507818	CUGUACAACCUUCUAGCUUUCC	mature miRNA	standard	MIMAT0026492	gga-let-7c-3p	gga-let-7c-3p
219	gga-miR-301b-5p	0.432522	72.5757	43.5505	75.8646	27.9814	0.240536	0.61695	69.0332	61.168	136.862	15.5489	80.2664	76.484	90.734	81.611	28.8336	101.66	0.147869	0.568867	-0.745885	0.89094	0.340889	GCUCUGACUUUAUUGCACUACU	mature miRNA	standard	MIMAT0007741	gga-miR-301b-5p	gga-miR-301b-5p
737	gga-miR-6575-3p	0.434365	15.5209	15.096	20.9371	18.6703	-1.20011	3.09159	0.950942	8.60285	18.7209	9.27106	40.0589	0.0188113	32.2221	33.9852	1.15612	37.3032	-5.65968	1.90517	0.860258	-3.00345	-0.102822	GAGUUUUCCCAGGCUGAUGUCA	mature miRNA	standard	MIMAT0025658	gga-miR-6575-3p	gga-miR-6575-3p
277	gga-miR-1451-3p	0.439416	36.377	35.9599	29.2796	19.2633	1.31856	3.4376	27.9102	21.2394	95.9593	36.7503	0.0255614	26.0411	19.6093	53.0238	43.3274	4.39652	-0.1	-0.115205	-0.855783	0.237524	7.42625	CGUAACUCGCUGCUGUGAGAGGC	mature miRNA	standard	MIMAT0007325	gga-miR-1451-3p	gga-miR-1451-3p
373	gga-miR-1613	0.439698	20.3047	31.6594	18.7724	38.9793	-1.19932	3.12882	0.482058	28.475	72.5232	0.000147193	0.0429267	0.0270412	5.45579	88.373	0.00171308	0.00441078	-4.15597	-2.38384	0.285164	3.54081	-3.28277	UACAUGCGUAUAUUCUGGCAG	mature miRNA	standard	MIMAT0007479	gga-miR-1613	gga-miR-1613
576	gga-miR-1772-3p	0.44001	25.1506	17.0963	33.2447	20.4421	1.96742	5.13648	29.6157	27.031	47.5411	21.5399	0.025097	17.0924	21.2042	54.6887	16.8323	56.4058	-0.793013	-0.350264	0.202067	-0.355783	11.1341	UCGUUGUCUGUUCGGUGGCAG	mature miRNA	standard	MIMAT0007682	gga-miR-1772-3p	gga-miR-1772-3p
615	gga-miR-1804	0.440177	9.71525	5.48054	14.4895	10.3764	0.505782	1.321	11.3865	18.5587	5.05909	6.39521	7.17681	12.2306	6.8795	8.1911	12.6406	32.5055	0.103177	-1.43172	0.695179	0.982999	2.17927	UCAGAAGUUGUGAAAGCUGCAG	mature miRNA	standard	MIMAT0007721	gga-miR-1804	gga-miR-1804
542	gga-miR-1745	0.44059	16.7224	14.0163	16.3657	11.9608	-1.19472	3.12342	19.8654	1.78713	4.85081	36.6771	20.4317	18.0682	0.0170048	8.90057	28.3902	26.4525	-0.136802	-6.71556	0.875671	-0.369486	0.372597	UGCUCUGCUUGGCAAACUGCUC	mature miRNA	standard	MIMAT0007650	gga-miR-1745	gga-miR-1745
336	gga-miR-1580	0.44137	21.7525	11.9198	29.1522	28.998	-1.48535	3.89043	19.003	5.80196	38.433	26.3726	19.152	43.392	0.0187068	72.559	18.1635	11.6276	1.1912	-8.27683	0.916809	-0.537998	-0.71994	CGGCUUCUCGGUACCUGCGUU	mature miRNA	standard	MIMAT0007441	gga-miR-1580	gga-miR-1580
209	gga-miR-219b	0.441582	481.728	145.576	412.307	87.9652	-0.178454	0.467641	600.046	462.592	534.366	238.324	573.314	376.985	550.985	417.58	310.325	405.659	-0.670563	0.252273	-0.355775	0.380855	-0.499058	CACAAGAAUUGCGUUUGGACAA	mature miRNA	standard	MIMAT0016380	gga-miR-219b	gga-miR-219b
547	gga-miR-1749-3p	0.442532	17.4621	10.3898	22.6847	11.3171	0.64591	1.69644	23.1704	14.3698	2.29072	17.3896	30.0901	40.8448	24.2621	21.1889	15.9515	11.176	0.817869	0.755667	3.20944	-0.124538	-1.42889	UUGGCUCUGUUCCCUAUUUCC	mature miRNA	standard	MIMAT0007655	gga-miR-1749-3p	gga-miR-1749-3p
901	gga-miR-7437-5p	0.44362	32.5319	24.1703	33.3188	11.9631	0.366626	0.965413	23.3618	57.8092	58.5895	6.66217	16.2367	42.6835	37.8039	44.9017	22.4821	18.7227	0.869529	-0.612766	-0.383873	1.75471	0.205532	GAACAGAGCGUUGGAAGGUAGGG	mature miRNA	standard	MIMAT0029028	gga-miR-7437-5p	gga-miR-7437-5p
719	gga-miR-6566-3p	0.44406	74.8376	37.7803	88.5841	26.7154	0.368522	0.971421	99.7299	46.4725	27.1649	119.18	81.6413	122.045	85.2768	89.2471	98.1658	48.1857	0.291314	0.875777	1.71606	-0.279845	-0.760695	CAGCAGGCCAUGGGGUCGCAG	mature miRNA	standard	MIMAT0025638	gga-miR-6566-3p	gga-miR-6566-3p
968	gga-miR-7471-3p	0.445005	41.4885	31.897	44.8784	25.3463	1.92471	5.08493	48.3733	27.7979	43.8241	87.4238	0.0235047	23.6979	20.9239	48.1054	83.9811	47.6839	-1.02945	-0.409828	0.134475	-0.0579612	10.9863	CCCGAGCGGUGCUGUGGCGG	mature miRNA	standard	MIMAT0029097	gga-miR-7471-3p	gga-miR-7471-3p
150	gga-miR-144-3p	0.44598	183.11	359.678	90.0537	108.502	2.04986	5.42814	63.0293	23.2285	824.979	4.28714	0.0288046	43.6129	33.3697	275.686	4.88007	92.7193	-0.531267	0.522643	-1.58133	0.186886	11.6524	CUACAGUAUAGAUGAUGUACUC	mature miRNA	standard	MIMAT0003776	gga-miR-144-3p	gga-miR-144-3p
264	gga-miR-551-5p	0.447267	36.4548	48.9749	19.1312	29.1603	-0.873794	2.32096	10.6678	56.0152	113.951	1.60943	0.0305592	4.33251	70.679	11.7386	8.90064	0.0050659	-1.29999	0.335464	-3.27909	2.46735	-2.59271	GAAAUCAAGGGUGGGUAAGACCU	mature miRNA	standard	MIMAT0007289	gga-miR-551-5p	gga-miR-551-5p
491	gga-miR-1705	0.44736	42.579	19.049	42.6776	27.6203	-2.27502	6.04419	70.5486	49.4081	18.9587	35.9596	38.0201	34.8713	64.1926	69.1444	45.1751	0.00486489	-1.01658	0.377659	1.86675	0.329149	-12.9321	AAUCUGGAAGUCAGCACAUGCU	mature miRNA	standard	MIMAT0007597	gga-miR-1705	gga-miR-1705
213	gga-miR-222b-3p	0.447697	1578.03	771.615	1335.93	1390.27	-0.486984	1.29484	486.642	1201.67	1620.5	2165.65	2415.69	819.873	907.582	508.654	3807.3	636.232	0.752539	-0.404938	-1.67168	0.813968	-1.92481	AGCUACAUCUGAUUACUGGGUCAC	mature miRNA	standard	MIMAT0025618	gga-miR-222b-3p	gga-miR-222b-3p
522	gga-miR-1730-3p	0.448687	15.6645	7.57861	14.3948	15.2812	-0.529609	1.4115	19.6614	13.5657	3.42201	19.1078	22.5656	4.58947	3.40486	5.20367	19.8208	38.9552	-2.09897	-1.9943	0.604686	0.0528483	0.78769	AAGGCCAUGGCUGUUUGCUGCU	mature miRNA	standard	MIMAT0007632	gga-miR-1730-3p	gga-miR-1730-3p
488	gga-miR-1703-3p	0.452164	98.863	39.2978	104.231	83.7256	-2.45273	6.59143	106.123	114.165	32.7746	137.589	103.663	84.6918	101.408	101.285	233.763	0.00566398	-0.325447	-0.170954	1.62777	0.764683	-14.1597	CUCGUGACUUCAGCUCCAGCA	mature miRNA	standard	MIMAT0026779	gga-miR-1703-3p	gga-miR-1703-3p
168	gga-miR-181b-5p	0.453721	3622.9	471.403	3931.2	767.555	0.102943	0.277678	4425.29	3521.16	3600.31	3237.5	3330.22	4774.67	4207.6	2820.21	3517.87	4335.66	0.10963	0.256948	-0.352317	0.119822	0.380633	AACAUUCAUUGCUGUCGGUGGG	mature miRNA	standard	MIMAT0001151	gga-miR-181b-5p	gga-miR-181b-5p
801	gga-miR-6624-3p	0.454525	25.375	13.0644	34.2085	14.9366	0.438623	1.18542	15.355	36.2282	24.5443	10.145	40.6024	29.6673	49.3783	10.599	40.6694	40.7288	0.950162	0.446762	-1.21147	2.00317	0.00448381	UCCAGGGAAGGGCUUCUGUUU	mature miRNA	standard	MIMAT0025720	gga-miR-6624-3p	gga-miR-6624-3p
809	gga-miR-6632-5p	0.454562	59.4799	25.5047	61.9263	23.1632	0.114061	0.308288	58.2714	77.9433	85.8988	20.2081	55.0777	72.7155	71.6055	87.9812	29.3108	48.0187	0.319475	-0.122355	0.0345576	0.536501	-0.197871	AGAGAUGAGAGGAGUGGAUGACAGC	mature miRNA	standard	MIMAT0025728	gga-miR-6632-5p	gga-miR-6632-5p
99	gga-miR-100-5p	0.45472	10062	1978.17	9278.45	1093.06	-0.101138	0.273462	8810.25	12400.1	7364.17	10721.5	11013.8	9589.72	8722.93	7953.3	10895.6	9230.66	0.122307	-0.507463	0.111032	0.0232382	-0.254804	AACCCGUAGAUCCGAACUUGUG	mature miRNA	standard	MIMAT0001178	gga-miR-100-5p	gga-miR-100-5p
658	gga-miR-3535	0.455	683.717	233.695	870.964	603.515	0.196264	0.531024	703.972	918.089	434.35	456.461	905.715	551.688	940.987	515.774	451.645	1894.73	-0.351665	0.0355403	0.247882	-0.015301	1.06486	GGAUAUGAUGACUGAUUAUCUGAAA	mature miRNA	standard	MIMAT0016386	gga-miR-3535	gga-miR-3535
244	gga-miR-455-3p	0.455001	532.319	175.628	609.865	215.662	0.179965	0.486925	680.933	472.59	726.347	290.711	491.016	564.746	669.983	629.801	292.911	891.883	-0.26991	0.503535	-0.205762	0.0108763	0.861084	UGCAGUCCAUGGGCAUAUACAC	mature miRNA	standard	MIMAT0006788	gga-miR-455-3p	gga-miR-455-3p
609	gga-miR-1798-5p	0.455777	20.9332	34.6208	18.866	24.6524	2.85966	7.75169	0.00286726	80.2176	23.4436	0.971425	0.0306454	4.3617	61.3071	0.0628529	10.8296	17.7685	10.571	-0.387865	-8.543	3.47874	9.17944	AACGUGACACUUUAGAAAAC	mature miRNA	standard	MIMAT0007713	gga-miR-1798-5p	gga-miR-1798-5p
697	gga-miR-6555-3p	0.457804	17.047	9.8424	22.4439	8.88036	0.490512	1.3361	17.7688	8.53979	32.2355	18.6605	8.03015	32.5619	20.6273	11.2854	17.5018	30.2433	0.873841	1.27228	-1.5142	-0.0924876	1.91312	AAUGUGGCCUCAACAGAGCAG	mature miRNA	standard	MIMAT0025620	gga-miR-6555-3p	gga-miR-6555-3p
292	gga-miR-1465	0.457934	63.0417	58.4683	47.7882	34.6126	1.01476	2.76496	48.1369	101.004	143.194	22.8457	0.0279223	38.8312	59.7003	96.7998	42.0237	1.58612	-0.309926	-0.758596	-0.564899	0.87928	5.82794	UUUCAGAGGUGCUGGGUGCUU	mature miRNA	standard	MIMAT0007343	gga-miR-1465	gga-miR-1465
263	gga-miR-551-3p	0.457968	1483.44	1007.58	1856.5	1014.7	0.339244	0.924426	1250.71	786.571	3248.13	895.154	1236.63	1256.26	1791.05	2154.11	699.337	3381.72	0.00638545	1.18716	-0.592514	-0.356148	1.45134	GCGACCCAUACUUGGUUUCAG	mature miRNA	standard	MIMAT0007290	gga-miR-551-3p	gga-miR-551-3p
6	gga-let-7c-5p	0.458266	3454.74	1077.91	3998.71	651.672	0.245136	0.668465	3106.87	2432.32	5124.54	2735.7	3874.24	4310.25	4378.05	2838.16	4250.41	4216.69	0.47231	0.847954	-0.852469	0.63569	0.122197	UGAGGUAGUAGGUUGUAUGGUU	mature miRNA	standard	MIMAT0001104	gga-let-7c-5p	gga-let-7c-5p
232	gga-miR-383-3p	0.460204	65.0462	39.8002	86.7533	38.2743	0.799787	2.19111	66.572	57.692	116.22	78.6566	6.09036	51.9734	102.532	73.7406	59.6364	145.884	-0.357142	0.829632	-0.656329	-0.399374	4.58215	CCACAGCACUGCCUGGUCAGA	mature miRNA	standard	MIMAT0026631	gga-miR-383-3p	gga-miR-383-3p
778	gga-miR-6603-3p	0.462539	19.2651	33.6594	3.51068	5.39871	-2.36132	6.50551	0.929002	17.3151	78.0183	0.0299709	0.0331132	0.0181578	12.3228	0.0751352	5.13325	0.00402897	-5.67702	-0.490698	-10.0201	7.42017	-3.03892	AAGGACAAGAGGAAAUGGUUUCA	mature miRNA	standard	MIMAT0025697	gga-miR-6603-3p	gga-miR-6603-3p
687	gga-miR-6550-3p	0.462697	29.9953	17.8447	41.251	29.8186	0.312136	0.860273	34.8835	20.4908	11.2833	58.0493	25.2695	30.4285	26.7463	9.32819	52.9756	86.7763	-0.197124	0.384364	-0.274514	-0.131949	1.7799	GCUCCACCCUCGGCUGCUUUGA	mature miRNA	standard	MIMAT0025606	gga-miR-6550-3p	gga-miR-6550-3p
180	gga-miR-194	0.46279	23.9003	35.8157	16.8624	14.6761	1.78465	4.91975	5.35383	0.012776	86.7084	19.373	8.05354	42.7425	10.2093	9.07478	14.4167	7.86888	2.99703	9.64224	-3.25624	-0.426303	-0.0334641	UGUAACAGCAACUCCAUGUGGA	mature miRNA	standard	MIMAT0001133	gga-miR-194	gga-miR-194
335	gga-miR-1579	0.462818	285.234	8.09895	313.633	62.3067	0.113453	0.312777	279.509	296.727	289.054	276.141	284.738	377.973	271.354	368.334	318.048	232.456	0.435387	-0.128957	0.349676	0.20384	-0.29268	CGUGGCGGGAAGGGAUGGGCG	mature miRNA	standard	MIMAT0007440	gga-miR-1579	gga-miR-1579
934	gga-miR-7454-3p	0.462963	32.9009	18.0699	45.9726	37.5719	-1.52814	4.21439	38.7833	31.1911	48.2565	43.656	2.61741	81.2477	37.9737	87.3385	23.2976	0.00532417	1.06689	0.283866	0.855894	-0.905999	-8.94137	ACUUUCCAGCUUGCGAAAGCAGACAG	mature miRNA	standard	MIMAT0029063	gga-miR-7454-3p	gga-miR-7454-3p
873	gga-miR-6690-5p	0.463075	26.3594	22.1207	22.8305	18.6069	1.16013	3.20032	26.7386	32.8654	58.8022	13.3646	0.0262047	14.6327	31.4513	50.7297	14.3222	3.01675	-0.869727	-0.0634506	-0.21304	0.0998321	6.84703	UCAGAAGGGGAUGGCUUUGGCUC	mature miRNA	standard	MIMAT0025796	gga-miR-6690-5p	gga-miR-6690-5p
379	gga-miR-1618-3p	0.463657	50.4802	39.66	45.4361	32.5995	1.7357	4.79479	78.9425	53.9683	22.638	96.8294	0.0229055	26.3872	44.9305	26.5717	102.021	27.2696	-1.58096	-0.264418	0.231143	0.0753541	10.2174	GAGCCCGGAGCCAGGCUGCUGU	mature miRNA	standard	MIMAT0007485	gga-miR-1618-3p	gga-miR-1618-3p
148	gga-miR-142-3p	0.466096	71.4016	158.347	10.2308	19.06	-1.50997	4.19579	1.84485	0.254549	354.659	0.213875	0.0359302	0.0231767	6.98182	43.9054	0.239728	0.00401035	-6.31468	4.77759	-3.01396	0.164629	-3.1634	UGUAGUGUUUCCUACUUUAUGG	mature miRNA	standard	MIMAT0001194	gga-miR-142-3p	gga-miR-142-3p
606	gga-miR-1796	0.466475	602.999	228.024	575.504	332.776	-0.256081	0.712231	920.253	564.535	630.81	620.103	279.294	595.886	469.046	1048.75	639.108	124.726	-0.626994	-0.267333	0.733396	0.0435515	-1.16302	GAACUGCUGAAGGAGGGCUGA	mature miRNA	standard	MIMAT0007710	gga-miR-1796	gga-miR-1796
774	gga-miR-6599-5p	0.466878	38.3831	30.1443	39.1116	28.7023	1.81364	5.04913	57.3525	59.3887	11.491	63.6605	0.0227507	30.6457	27.9848	10.2325	86.704	39.9911	-0.904172	-1.08555	-0.167336	0.445701	10.7796	AAGGGAGGCUCCGGUCCGCUCUGA	mature miRNA	standard	MIMAT0025836	gga-miR-6599-5p	gga-miR-6599-5p
429	gga-miR-1657	0.471569	148.521	91.4918	161.758	151.042	-1.76643	4.97378	231.301	109.291	244.436	23.2605	134.318	347.291	142.231	282.684	36.5004	0.083109	0.586376	0.38006	0.209736	0.650029	-10.6584	UAUAUGUGUAUUGUUGGUGUGUG	mature miRNA	standard	MIMAT0007537	gga-miR-1657	gga-miR-1657
784	gga-miR-6608-5p	0.476932	30.8038	41.2786	26.5961	34.6676	1.99874	5.70161	2.5415	82.3137	69.1236	0.000265932	0.0401168	9.52214	80.5529	41.9985	0.901275	0.00541731	1.9056	-0.031195	-0.71884	11.7267	-2.88856	UGAUGGGGAAUGAAGAUGAA	mature miRNA	standard	MIMAT0025702	gga-miR-6608-5p	gga-miR-6608-5p
340	gga-miR-1584	0.477613	715.785	131.693	646.368	145.762	-0.160959	0.459911	580.882	690.033	602.334	858.893	846.78	642.8	419.893	823.292	694.943	650.91	0.146126	-0.716644	0.450839	-0.305584	-0.379531	CCGGGUGGGGCUGGGCUGGG	mature miRNA	standard	MIMAT0007445	gga-miR-1584	gga-miR-1584
793	gga-miR-6616-5p	0.478918	19.0432	14.3293	14.6406	11.5149	-0.601194	1.72327	36.6797	25.5084	2.44019	24.3687	6.21922	12.2111	7.54149	0.673115	25.1744	27.6029	-1.58679	-1.75805	-1.85807	0.0469275	2.15001	GCUCUGUGAUGGCUAGCUGAGA	mature miRNA	standard	MIMAT0025712	gga-miR-6616-5p	gga-miR-6616-5p
608	gga-miR-1798-3p	0.480142	13.5309	18.5244	0.393079	0.796069	-1.7858	5.13413	0.00280929	32.6611	34.9467	0.000103743	0.0434861	0.0269323	1.81455	0.118771	0.00135023	0.00378699	3.26106	-4.16989	-8.20084	3.70212	-3.52143	UGGUUUUCAGAAGUGUAGCGUU	mature miRNA	standard	MIMAT0007714	gga-miR-1798-3p	gga-miR-1798-3p
43	gga-miR-18b-3p	0.484423	87.2395	39.9936	106.374	40.8534	0.315468	0.916494	83.9568	51.443	149.755	54.0391	97.0036	138.918	158.861	94.9038	66.0681	73.1196	0.726519	1.62672	-0.658067	0.289949	-0.407779	UACUGCCCUAAAUGCUCCUUCUGGC	mature miRNA	standard	MIMAT0026516	gga-miR-18b-3p	gga-miR-18b-3p
22	gga-miR-7b	0.486117	365.098	194.444	303.809	367.315	-0.543091	1.58434	62.1347	444.045	591.039	331.246	397.028	97.0741	177.155	116.069	957.99	170.757	0.643688	-1.32569	-2.34827	1.53211	-1.21729	UGGAAGACUAGUGAUUUUUGUU	mature miRNA	standard	MIMAT0001192	gga-miR-7b	gga-miR-7b
137	gga-miR-135a-2-3p	0.486932	61.6415	55.2686	60.5292	37.8747	0.173914	0.50837	54.5558	68.2201	151.057	26.6033	7.7706	72.0342	96.7157	91.6002	31.8477	10.4482	0.40095	0.503552	-0.721675	0.259583	0.427162	AUGUAGGGAUGGAAGCCAUGAA	mature miRNA	standard	MIMAT0026489	gga-miR-135a-2-3p	gga-miR-135a-2-3p
102	gga-miR-101-3p	0.489474	3119.26	1850.16	3327.39	1297.87	0.191318	0.562743	3228	1330.87	6065.49	1778.92	3192.99	3063.63	2834.71	4975.97	1594.89	4167.72	-0.0753992	1.09083	-0.285646	-0.157544	0.384351	GUACAGUACUGUGAUAACUGAA	mature miRNA	standard	MIMAT0001185	gga-miR-101-3p	gga-miR-101-3p
155	gga-miR-146b-5p	0.489878	275.272	81.5318	252.235	233.577	-0.461259	1.35809	148.798	274.482	312.191	269.704	371.185	187.997	219.833	99.1588	658.557	95.6257	0.33736	-0.320304	-1.65462	1.28793	-1.95667	UGAGAACUGAAUUCCAUAGGCG	mature miRNA	standard	MIMAT0003351	gga-miR-146b-5p	gga-miR-146b-5p
283	gga-miR-1456-5p	0.492347	2268.15	429.405	2171.78	697.075	-0.101501	0.300672	2456.1	2362.99	2369.57	2627.93	1524.17	2186.75	1819.25	3132.53	2452.61	1267.76	-0.167584	-0.377274	0.402701	-0.0996066	-0.265741	GAAAGGACGGAGGCGGCCCGCGC	mature miRNA	standard	MIMAT0007333	gga-miR-1456-5p	gga-miR-1456-5p
196	gga-miR-205b	0.492454	35.1087	31.6441	35.4044	10.4943	0.367036	1.08755	15.4986	10.6209	89.2406	34.5973	25.5863	26.1337	34.3335	45.389	24.3207	46.8452	0.75377	1.69271	-0.975357	-0.508471	0.872529	CCCUUCAUUCCACCGGAAUCUG	mature miRNA	standard	MIMAT0001164	gga-miR-205b	gga-miR-205b
438	gga-miR-1664-3p	0.493998	78.9829	19.9417	70.5124	25.8541	-0.204474	0.608179	64.5384	77.7245	100.119	54.8308	97.702	81.3932	107.118	49.4153	42.7907	71.8443	0.33475	0.462766	-1.01868	-0.357689	-0.443515	UCUGUGACCUCAUUUACCUCC	mature miRNA	standard	MIMAT0007547	gga-miR-1664-3p	gga-miR-1664-3p
98	gga-miR-100-3p	0.495649	53.1466	53.128	27.9155	15.2961	1.86972	5.58395	21.973	28.1528	128.953	0.000397302	86.6542	39.837	30.8543	32.0386	1.27825	35.5694	0.858378	0.132195	-2.00896	11.6516	-1.28464	AAGCUUGUAUCUAUAGGUAUG	mature miRNA	standard	MIMAT0026539	gga-miR-100-3p	gga-miR-100-3p
92	gga-miR-34c-3p	0.496695	736.363	249.435	817.482	239.915	0.183603	0.549751	627.151	939.206	348.162	854.38	912.914	903.732	1047.42	567.719	1013.77	554.77	0.527083	0.15732	0.705418	0.246782	-0.71859	AAUCACUAACCACACAGCCAGG	mature miRNA	standard	MIMAT0026541	gga-miR-34c-3p	gga-miR-34c-3p
993	gga-miR-7483-5p	0.498812	73.3059	40.3409	56.3204	23.8165	-0.367432	1.10597	68.8461	134.848	44.4667	86.3107	32.058	17.8709	73.6138	73.7545	67.6841	48.6787	-1.94576	-0.87329	0.730005	-0.350723	0.602607	GCAUGGUGUAGUGACGCAGGCAG	mature miRNA	standard	MIMAT0029120	gga-miR-7483-5p	gga-miR-7483-5p
650	gga-miR-3530-3p	0.499505	181.229	99.5767	141.62	16.1629	-0.221848	0.668908	101.993	176.829	139.114	135.282	352.925	129.028	163.125	153.66	125.691	136.596	0.339206	-0.116377	0.143473	-0.106094	-1.36945	CAAUGGUGUGAGCUGGGAUGG	mature miRNA	standard	MIMAT0016379	gga-miR-3530-3p	gga-miR-3530-3p
705	gga-miR-6559-3p	0.499781	49.7437	23.0013	83.2742	69.5033	0.436503	1.31703	83.5336	51.1634	24.6428	32.6202	56.7583	197.642	83.7658	77.2943	40.6533	17.0153	1.24246	0.711248	1.6492	0.317607	-1.738	AGAGUUGACUCUUCCUUGCAGU	mature miRNA	standard	MIMAT0025626	gga-miR-6559-3p	gga-miR-6559-3p
145	gga-miR-138-5p	0.499946	1425.56	988.289	1473.45	245.396	0.276186	0.833657	597.704	842.073	3056.07	1000.95	1631.02	1540.41	1471.38	1775.36	1092.6	1487.51	1.36581	0.805156	-0.783566	0.126402	-0.132876	AGCUGGUGUUGUGAAUC	mature miRNA	standard	MIMAT0001122	gga-miR-138-5p	gga-miR-138-5p
979	gga-miR-7476-5p	0.501181	11.3301	25.2787	0.0411705	0.0553159	-1.59653	4.83386	0.0437253	0.0155586	56.5501	8.90619e-05	0.0411305	0.0281764	0.0372162	0.136104	0.00126163	0.00309429	-0.633981	1.25822	-8.69867	3.82433	-3.73253	UCUUAGCUCAUCUGAUGUGAAG	mature miRNA	standard	MIMAT0029106	gga-miR-7476-5p	gga-miR-7476-5p
201	gga-miR-216a	0.504395	28.429	37.7111	23.1652	14.1524	1.6221	4.95074	22.5431	5.44554	93.663	20.4677	0.025467	3.10917	19.6581	42.5777	26.0006	24.4803	-2.85808	1.85198	-1.13738	0.345196	9.90878	UAAUCUCAGCUGGCAACUGUG	mature miRNA	standard	MIMAT0001131	gga-miR-216a	gga-miR-216a
591	gga-miR-1783	0.504528	40.6952	28.6157	32.6805	21.7733	1.26528	3.86298	29.8351	57.4914	75.6421	40.4824	0.0252318	17.1789	30.4218	50.0076	58.8835	6.91083	-0.796371	-0.918238	-0.597044	0.540566	8.09747	UGCUCUGAACGAGCUGAGAGGCA	mature miRNA	standard	MIMAT0007695	gga-miR-1783	gga-miR-1783
520	gga-miR-1729-3p	0.504931	26.2994	5.96193	24.8133	12.5265	-0.273292	0.835217	31.1467	17.7995	30.4625	29.8501	22.238	18.3538	6.81434	26.9337	33.9848	37.9798	-0.763002	-1.38519	-0.177622	0.187152	0.772203	CUACUCGGUGAGUAAGGAUAGC	mature miRNA	standard	MIMAT0007630	gga-miR-1729-3p	gga-miR-1729-3p
595	gga-miR-1787	0.507935	178.492	60.7799	170.445	105.399	-0.276453	0.851243	247.835	208.207	202.597	95.4652	138.357	220.115	169.91	316.291	102.014	43.8956	-0.171121	-0.293248	0.642638	0.0957178	-1.65625	UGUUGUUUACGGAAGGGGGA	mature miRNA	standard	MIMAT0007699	gga-miR-1787	gga-miR-1787
222	gga-miR-302b-5p	0.509464	11.5928	11.8359	7.87027	10.1574	-0.683449	2.11252	5.87576	9.66529	32.1215	2.02584	8.27571	2.88073	25.9808	2.29874	4.46103	3.73005	-1.02834	1.42656	-3.80462	1.13885	-1.14969	ACUUUAACAUGGAGGUGCUUUCU	mature miRNA	standard	MIMAT0003356	gga-miR-302b-5p	gga-miR-302b-5p
567	gga-miR-1764-5p	0.509494	191.377	37.1795	195.588	37.8015	0.0341265	0.105492	136.846	213.3	189.967	235.721	181.049	155.11	208.725	189.97	252.872	171.262	0.180733	-0.0312772	2.7007e-05	0.101324	-0.0801748	GCUCAGGCAGCAGGAGGCUUG	mature miRNA	standard	MIMAT0007671	gga-miR-1764-5p	gga-miR-1764-5p
46	gga-miR-19a-5p	0.509529	25.758	37.2576	13.2555	14.7881	0.979871	3.02925	1.29382	0.0151057	83.0086	0.00021987	44.4724	32.1279	0.0325188	25.3994	0.00204695	8.71563	4.63412	1.10618	-1.70847	3.21875	-2.35124	AGUUUUGCAUAGUUGCACUAC	mature miRNA	standard	MIMAT0026498	gga-miR-19a-5p	gga-miR-19a-5p
647	gga-miR-3527	0.510005	31.3596	15.5309	35.7911	6.06952	0.334776	1.03619	12.205	26.9473	38.6713	25.4714	53.5032	42.8081	39.8668	32.1257	36.5769	27.5781	1.81042	0.565049	-0.267532	0.522054	-0.956104	CCUAGGGGGAGGUCUGUUGU	mature miRNA	standard	MIMAT0016376	gga-miR-3527	gga-miR-3527
172	gga-miR-187-3p	0.511568	1406.36	194.625	1310.24	356.295	-0.138474	0.430285	1365.74	1590.84	1486.28	1089.04	1499.92	1568.39	1439.06	814.117	1071.17	1658.46	0.199599	-0.144657	-0.868394	-0.0238709	0.144955	UCGUGUCUUGUGUUGCAGCC	mature miRNA	standard	MIMAT0001124	gga-miR-187-3p	gga-miR-187-3p
328	gga-miR-1573	0.513657	21.0223	14.2927	25.9105	12.9354	0.437807	1.36758	26.6893	16.4949	12.3147	42.9729	6.63961	32.3567	14.2749	14.2482	23.9837	44.689	0.277803	-0.208542	0.210398	-0.841375	2.75075	UGUUCUGCAGGUGCCAGUCU	mature miRNA	standard	MIMAT0007433	gga-miR-1573	gga-miR-1573
384	gga-miR-1621-5p	0.514428	48.4816	38.1022	39.1545	31.2517	1.56671	4.90346	77.0447	67.5503	15.1384	82.6518	0.0226008	25.5471	34.1545	14.9971	93.6919	27.3817	-1.59253	-0.983885	-0.0135303	0.180879	10.2426	ACCGGCUGCCUCGGUGGCAC	mature miRNA	standard	MIMAT0007488	gga-miR-1621-5p	gga-miR-1621-5p
773	gga-miR-6599-3p	0.514525	55.7156	38.3938	48.1713	28.7438	1.66944	5.22626	83.8901	77.0094	31.1868	86.469	0.02296	40.6247	40.0062	18.0392	95.8159	46.3704	-1.04614	-0.944811	-0.789797	0.148083	10.9799	UGACGGAUCCUGGCUCCCUCCG	mature miRNA	standard	MIMAT0025837	gga-miR-6599-3p	gga-miR-6599-3p
289	gga-miR-1462-5p	0.514713	17.1918	14.6347	9.37989	9.58151	-1.57008	4.91752	13.7247	25.9103	37.3451	8.95066	0.0281905	0.0154232	12.9229	22.8889	10.7769	0.295335	-9.79745	-1.00359	-0.706271	0.267871	3.38907	UGGCUUUCCAUGACAGGUUGG	mature miRNA	standard	MIMAT0007340	gga-miR-1462-5p	gga-miR-1462-5p
178	gga-miR-193b-3p	0.516837	305.117	81.6947	326.719	83.2781	0.0950495	0.299298	340.823	233.367	338.411	208.612	404.372	321.755	350.968	376.519	186.674	397.681	-0.0830621	0.588738	0.153948	-0.160305	-0.0240715	AACUGGCCCACAAAGUCCCGCUUU	mature miRNA	standard	MIMAT0003353	gga-miR-193b-3p	gga-miR-193b-3p
521	gga-miR-1729-5p	0.517701	169.069	84.1047	218.789	172.315	0.249973	0.78885	171.416	86.5212	247.919	82.4055	257.086	124.087	190.704	174.457	86.6141	518.082	-0.46615	1.14021	-0.506993	0.0718624	1.01093	AUCCCUUACUCACAUGAGUAGUC	mature miRNA	standard	MIMAT0007629	gga-miR-1729-5p	gga-miR-1729-5p
490	gga-miR-1704	0.521146	185.123	96.6549	215.526	88.9571	0.234167	0.745448	338.636	220.122	112.097	144.35	110.409	276.378	222.357	315.961	174.395	88.5417	-0.293096	0.0145712	1.495	0.272787	-0.318426	ACAGCAGAUUGAUGGGGCACA	mature miRNA	standard	MIMAT0007596	gga-miR-1704	gga-miR-1704
677	gga-miR-6545-3p	0.522332	17.5648	12.8284	16.182	13.3456	0.835542	2.6679	14.6308	31.801	28.4269	12.9394	0.025798	14.8809	7.26459	34.9986	22.8415	0.924571	0.0244555	-2.13012	0.30004	0.819882	5.16345	AGCUGGAGCUGAUUUUCUGGCA	mature miRNA	standard	MIMAT0025594	gga-miR-6545-3p	gga-miR-6545-3p
237	gga-miR-449b-3p	0.522597	147.816	66.0313	174.718	59.4852	0.31858	1.01792	175.73	182.065	46.7189	214.769	119.797	212.518	224.475	184.598	177.984	74.0151	0.274222	0.302103	1.98231	-0.271035	-0.694701	CAGUCACUACCACACUGCCAC	mature miRNA	standard	MIMAT0007744	gga-miR-449b-3p	gga-miR-449b-3p
823	gga-miR-6646-3p	0.524888	24.7845	11.6202	19.7216	9.47002	-0.282222	0.907024	22.8717	19.2013	9.46756	33.9039	38.4779	15.6962	16.0955	18.9697	11.8094	36.0374	-0.543153	-0.254543	1.00263	-1.52151	-0.0945369	UCUGGUGGUAGCAGCUGGAAGG	mature miRNA	standard	MIMAT0025743	gga-miR-6646-3p	gga-miR-6646-3p
639	gga-miR-2954	0.525297	2696.64	2321.5	4257.98	3505.34	0.531954	1.71141	1654.52	1937.65	1636.63	1418.06	6836.34	7679.68	8486.14	1795.6	1512.99	1815.47	2.21463	2.1308	0.133735	0.0934807	-1.91288	CAUCCCCAUUCCACUCCUAGCA	mature miRNA	standard	MIMAT0014448	gga-miR-2954	gga-miR-2954
109	gga-miR-107-5p	0.528514	161.174	139.737	156.587	72.6268	0.256305	0.831399	152.873	52.5279	381.473	30.8838	188.114	162.967	151.719	219.868	37.789	210.594	0.0922541	1.53024	-0.794941	0.291114	0.162855	AGCUUCUUUACAGUGUUGCCUUG	mature miRNA	standard	MIMAT0026520	gga-miR-107-5p	gga-miR-107-5p
352	gga-miR-1595-3p	0.5299	10.0994	11.2107	15.4481	14.8788	1.65924	5.40136	15.6806	3.77375	3.86355	27.1598	0.0193331	4.12985	0.879238	12.4889	22.1143	37.6283	-1.92482	-2.10167	1.69265	-0.296495	10.9265	UAGCCCCGCUGUCCUACUGCUG	mature miRNA	standard	MIMAT0007459	gga-miR-1595-3p	gga-miR-1595-3p
81	gga-miR-30e-5p	0.533991	2261.82	1382.85	1682.79	553.935	-0.256887	0.845094	1006.55	1016.02	4279.44	2095.03	2912.04	1263.35	1439.6	2073.04	2452.59	1185.39	0.32783	0.502743	-1.04568	0.227338	-1.29667	UGUAAACAUCCUUGACUGG	mature miRNA	standard	MIMAT0001177	gga-miR-30e-5p	gga-miR-30e-5p
55	gga-miR-22-3p	0.534109	2396.44	452.387	2259.73	523.096	-0.0968287	0.318639	2975.53	2466.68	1912.75	1974.02	2653.24	2017.42	2720.99	1554.14	2181.47	2824.59	-0.560631	0.141561	-0.299531	0.14417	0.0902877	AAGCUGCCAGUUGAAGAACUGU	mature miRNA	standard	MIMAT0007288	gga-miR-22-3p	gga-miR-22-3p
466	gga-miR-1684b-3p	0.538875	25.7962	36.9381	37.5695	29.908	0.705688	2.35105	17.752	20.4803	89.7181	1.00013	0.0304293	54.4421	66.8245	55.5328	11.0429	0.00513424	1.61674	1.70614	-0.692059	3.46486	-2.56724	AAGUAUGAGGAAAUGGAGAUCU	mature miRNA	standard	MIMAT0025785	gga-miR-1684b-3p	gga-miR-1684b-3p
842	gga-miR-6663-5p	0.539376	22.3876	32.5984	19.5104	19.6105	1.45016	4.83757	19.727	0.0158653	78.6417	13.5266	0.02694	26.2578	16.4365	49.5351	5.31037	0.0120322	0.41257	10.0168	-0.666845	-1.34891	-1.16284	AUUGCUGUGUGAGGAGUGCUG	mature miRNA	standard	MIMAT0025764	gga-miR-6663-5p	gga-miR-6663-5p
211	gga-miR-221-5p	0.539412	338.689	98.5502	296.932	82.0288	-0.188753	0.629718	339.522	404.485	317.649	187.371	444.42	305.326	373.24	158.005	312.852	335.237	-0.153153	-0.115982	-1.00747	0.739581	-0.406742	AACCUGGCAUACAAUGUAGAUUUCUGU	mature miRNA	standard	MIMAT0026494	gga-miR-221-5p	gga-miR-221-5p
207	gga-miR-218-5p	0.540184	986.108	347.902	815.714	473.853	-0.369022	1.23361	392.359	1146.97	1285.98	1111.59	993.64	870.547	889.623	336.563	1538.05	443.789	1.14975	-0.366563	-1.93392	0.468472	-1.16285	UUGUGCUUGAUCUAACCAUGU	mature miRNA	standard	MIMAT0001144	gga-miR-218-5p	gga-miR-218-5p
537	gga-miR-1741	0.540727	9.98897	15.0237	10.7013	7.80749	0.592379	1.98306	1.7697	5.33837	2.278	3.81103	36.7478	16.3707	6.49849	8.70027	1.22495	20.7121	3.20953	0.283703	1.93329	-1.63745	-0.82718	AUGGCUCUGGAUUACACCUU	mature miRNA	standard	MIMAT0007645	gga-miR-1741	gga-miR-1741
597	gga-miR-1788-5p	0.542811	186.144	83.9407	205.967	134.212	-0.787608	2.65097	230.72	302.95	95.6918	181.143	120.213	313.919	327.35	148.376	237.567	2.62336	0.444249	0.111755	0.632795	0.391203	-5.51804	GGCUUGUUUUCCGUUGCCUGCG	mature miRNA	standard	MIMAT0007700	gga-miR-1788-5p	gga-miR-1788-5p
775	gga-miR-6600-3p	0.543059	44.5635	32.4663	35.1455	31.0822	1.05607	3.55686	60.2612	82.6757	24.266	55.5901	0.0247197	31.4103	40.3472	15.3444	84.7061	3.91965	-0.939993	-1.035	-0.661223	0.607639	7.30892	UGCAGUGAGACGGGCUCCCACAU	mature miRNA	standard	MIMAT0025694	gga-miR-6600-3p	gga-miR-6600-3p
700	gga-miR-6556-5p	0.543774	71.422	60.9923	76.9868	55.4492	0.267178	0.901541	92.9862	31.3079	10.9649	165.834	56.0166	68.4542	27.5476	22.7635	116.541	149.628	-0.441879	-0.184602	1.05382	-0.508902	1.41745	AAGGCUGCUCGGCCCGCGCUGC	mature miRNA	standard	MIMAT0025621	gga-miR-6556-5p	gga-miR-6556-5p
769	gga-miR-6596-3p	0.543954	43.779	33.2723	36.4079	29.6936	1.41982	4.79316	75.0276	39.6308	25.8278	78.3862	0.0227463	32.6544	30.4394	9.83748	87.0547	22.0537	-1.20014	-0.380684	-1.39257	0.151322	9.92118	CGGAGCUCGGACGGCGUCCCGA	mature miRNA	standard	MIMAT0025691	gga-miR-6596-3p	gga-miR-6596-3p
334	gga-miR-1578	0.544436	62.9761	47.002	71.7526	30.3829	0.486765	1.64534	134.796	47.9619	10.5304	79.4122	42.1798	98.4967	77.784	101.379	48.171	32.932	-0.452634	0.697584	3.26713	-0.721195	-0.357062	UGUGCCGUUCUGACACAGCUCU	mature miRNA	standard	MIMAT0007439	gga-miR-1578	gga-miR-1578
986	gga-miR-7480-3p	0.54445	145.708	78.4188	155.805	62.8619	0.180494	0.61012	246.102	205.35	108.824	115.896	52.3661	183.918	208.862	210.279	92.0986	83.867	-0.420192	0.0244655	0.950311	-0.331582	0.679469	UUCUCUAAAGCGUGGACAGACA	mature miRNA	standard	MIMAT0029115	gga-miR-7480-3p	gga-miR-7480-3p
596	gga-miR-1788-3p	0.544468	15.6509	13.3223	7.76576	8.52897	-1.53052	5.17381	11.1105	36.4473	17.834	12.8372	0.0257277	0.0141158	12.6467	5.52702	20.0415	0.599457	-9.6204	-1.52705	-1.69005	0.642663	4.54226	CAGGCAGCGAAAGCAAGUCUG	mature miRNA	standard	MIMAT0007701	gga-miR-1788-3p	gga-miR-1788-3p
818	gga-miR-6642-3p	0.544633	146.214	76.1701	151.978	73.061	0.0562484	0.190226	111.878	84.4542	110.748	276.424	147.564	113.638	80.2727	113.801	259.984	192.193	0.0225166	-0.0732582	0.0392298	-0.0884608	0.381215	CGGGCGGCCGUCGGGGAAAGCGG	mature miRNA	standard	MIMAT0025740	gga-miR-6642-3p	gga-miR-6642-3p
293	gga-miR-1466	0.545205	109.577	43.3498	122.584	109.642	-0.301188	1.02011	74.6974	136.838	55.1589	158.918	122.273	30.0621	80.8042	29.2392	196.686	276.126	-1.31311	-0.759965	-0.915692	0.30761	1.17522	GCGCUCAGGCUGGUGCUGGGGGAU	mature miRNA	standard	MIMAT0007344	gga-miR-1466	gga-miR-1466
570	gga-miR-1767	0.546548	915.072	205.123	992.989	232.623	0.10769	0.366025	1078.48	1090.68	680.219	1021.39	704.591	1086.77	1060.77	1105.25	1132.64	579.516	0.0110459	-0.0401149	0.700295	0.149161	-0.281938	AGGCGAGGAGAACAGCAGCU	mature miRNA	standard	MIMAT0007675	gga-miR-1767	gga-miR-1767
12	gga-let-7i	0.546721	4918.31	453.592	4576.55	942.184	-0.125001	0.425056	4722.57	4790.94	5541.51	4358.97	5177.57	5364.34	5483.84	3400.08	4859.67	3774.8	0.183829	0.194879	-0.704711	0.15687	-0.455874	UGAGGUAGUAGUUUGUGCUGU	mature miRNA	standard	MIMAT0001098	gga-let-7i	gga-let-7i
153	gga-miR-146a-5p	0.548876	938.335	289.059	841.748	609.904	-0.36537	1.24946	434.065	1028.2	1092.31	984.188	1152.92	708.764	949.125	399.634	1835.17	316.047	0.707396	-0.115447	-1.45063	0.898909	-1.86708	UGAGAACUGAAUUCCAUGGGUU	mature miRNA	standard	MIMAT0001163	gga-miR-146a-5p	gga-miR-146a-5p
512	gga-miR-1722-5p	0.549897	15.2637	4.9581	18.2981	16.67	-0.476374	1.63344	15.9919	15.116	8.43219	14.4161	22.3624	2.58022	22.6	2.36811	21.5226	42.4193	-2.63178	0.580249	-1.83217	0.578174	0.92365	UGUCACCCUAAGACUGCUCUAAU	mature miRNA	standard	MIMAT0007620	gga-miR-1722-5p	gga-miR-1722-5p
184	gga-miR-199-3p	0.550218	215.016	108.283	165.629	22.7644	-0.239791	0.822916	193.596	152.727	249.789	97.7873	381.179	194.183	180.017	134.397	161.593	157.957	0.00436199	0.237175	-0.894206	0.724647	-1.27093	UACAGUAGUCUGCACAUUGG	mature miRNA	standard	MIMAT0003721	gga-miR-199-3p	gga-miR-199-3p
359	gga-miR-1599	0.552888	4316.78	1680.55	6142.15	3464.05	0.413013	1.4274	4989.46	5134.29	1998.54	6223.97	3237.66	4618.6	2257.93	8405.36	4511.01	10917.9	-0.111429	-1.18516	2.07237	-0.464383	1.75367	GGAGGGAGGAAAAAAAAAAA	mature miRNA	standard	MIMAT0007465	gga-miR-1599	gga-miR-1599
375	gga-miR-1614-5p	0.553132	61.6205	31.172	43.3712	21.3938	-0.296417	1.02509	58.4924	77.1079	8.60801	82.4245	81.47	27.9705	33.9627	22.446	69.5084	62.9686	-1.06434	-1.18293	1.38271	-0.245884	-0.371636	GGCAUGGCAGACUCACCCUGC	mature miRNA	standard	MIMAT0007480	gga-miR-1614-5p	gga-miR-1614-5p
374	gga-miR-1614-3p	0.554313	44.7885	26.4367	36.1947	21.5317	1.35815	4.71159	53.5654	70.4954	49.2036	50.6539	0.024446	11.4467	37.0267	63.6293	49.967	18.9039	-2.22637	-0.928963	0.370928	-0.0196979	9.59487	CAGGGAGGAACUGCCAGCAGA	mature miRNA	standard	MIMAT0007481	gga-miR-1614-3p	gga-miR-1614-3p
960	gga-miR-7467-3p	0.557704	258.582	115.756	274.992	93.031	0.221773	0.776313	258.036	364.34	71.2332	344.035	255.264	262.18	420.303	206.706	300.398	185.376	0.0229808	0.206145	1.53696	-0.195678	-0.461538	CACCACAGCCACCACGCUGACGC	mature miRNA	standard	MIMAT0029089	gga-miR-7467-3p	gga-miR-7467-3p
106	gga-miR-106-3p	0.557819	66.9631	35.2115	54.4619	11.994	-0.178774	0.625989	78.6369	32.9306	122.502	46.5068	54.2393	65.7151	54.6298	65.4591	49.4393	37.0665	-0.258982	0.730259	-0.904139	0.0882152	-0.549225	ACUGCAGUAUAAGCACUUCUGG	mature miRNA	standard	MIMAT0026517	gga-miR-106-3p	gga-miR-106-3p
496	gga-miR-1710	0.558223	92.0761	69.9135	143.341	92.9804	-1.4059	4.92813	138.836	184.088	58.332	73.0641	6.06013	161.772	169.899	256.371	128.658	0.00557352	0.220583	-0.115717	2.13587	0.816305	-10.0865	UCAUCUGCUGCAUAACCAUCCA	mature miRNA	standard	MIMAT0007605	gga-miR-1710	gga-miR-1710
509	gga-miR-1720-5p	0.560312	149.588	37.8332	136.212	43.9036	-0.161558	0.569476	134.708	175.637	166.553	90.0132	181.028	159.463	161.262	75.4982	105.144	179.693	0.24339	-0.123193	-1.14147	0.224157	-0.0106781	UGAUCACCUCGGACGUUGCUUU	mature miRNA	standard	MIMAT0007617	gga-miR-1720-5p	gga-miR-1720-5p
649	gga-miR-3529	0.565171	8.46346	18.8915	2.68712	5.75779	0.78739	2.81186	0.00240022	0.01467	42.2576	0.00638583	0.0362026	0.0265407	0.0356359	12.983	0.00110202	0.389327	3.46697	1.28047	-1.70259	-2.53472	3.42682	AGGCAGACUGUGACUUGUUGU	mature miRNA	standard	MIMAT0016378	gga-miR-3529	gga-miR-3529
17	gga-miR-1a-3p	0.566508	56.5511	80.99	36.4215	25.5845	3.39582	12.1706	0.00453393	4.93156	181.404	0.000355733	96.4147	60.9596	54.4262	46.5317	20.184	0.00576744	13.7148	3.46419	-1.96292	15.7921	-14.029	UGGAAUGUAAAGAAGUAUGUA	mature miRNA	standard	MIMAT0001127	gga-miR-1a-3p	gga-miR-1a-3p
416	gga-miR-1648-3p	0.568545	122.593	47.6887	107.498	32.8202	-0.157057	0.565997	147.107	89.8597	104.957	193.741	77.3006	85.1286	85.8867	82.3935	154.779	129.304	-0.789149	-0.0652387	-0.349193	-0.323915	0.74221	UGGGAGUGGAGCGGAGCUGUC	mature miRNA	standard	MIMAT0007525	gga-miR-1648-3p	gga-miR-1648-3p
195	gga-miR-205a	0.56998	84.9073	31.0346	98.2815	31.2751	0.224535	0.812319	69.9567	55.6187	133.943	95.8366	69.1815	71.3914	121.962	87.5197	70.5161	140.018	0.0292864	1.1328	-0.61394	-0.442624	1.01715	UCCUUCAUUCCACCGGAGUCUG	mature miRNA	standard	MIMAT0001184	gga-miR-205a	gga-miR-205a
560	gga-miR-1759-3p	0.570557	81.5635	24.0532	81.3408	77.515	-0.46901	1.69944	97.3789	77.2739	84.4557	105.446	43.2628	26.5378	23.6952	39.1213	114.154	203.196	-1.87556	-1.70539	-1.11024	0.114465	2.23167	GCCUCCUCUCCCAUCCUCUCCUUCU	mature miRNA	standard	MIMAT0026783	gga-miR-1759-3p	gga-miR-1759-3p
552	gga-miR-1753	0.571979	11.8194	8.15745	17.5115	20.9584	-0.625632	2.27572	7.93743	0.800759	14.0794	13.4123	22.8671	0.411636	0.484814	51.7708	18.1525	16.738	-4.26923	-0.723936	1.87855	0.436607	-0.450147	GUGAAAUCCGGGUGAAGGCUGU	mature miRNA	standard	MIMAT0007660	gga-miR-1753	gga-miR-1753
16	gga-miR-1a-2-5p	0.572032	8.74813	13.1074	19.5629	27.8672	2.65405	9.6554	3.31073	0.0161145	9.2005	0.000215636	31.2131	65.6906	5.07791	26.0342	1.00781	0.00372939	4.31046	8.29973	1.50062	12.1903	-13.0309	ACAUACUUCUUUAUGUACCCAUA	mature miRNA	standard	MIMAT0026510	gga-miR-1a-2-5p	gga-miR-1a-2-5p
404	gga-miR-1637	0.574541	59.3673	34.6745	44.9109	19.7517	-0.257552	0.943399	93.9335	34.6516	16.7922	93.8337	57.6254	35.2031	22.0762	36.9473	70.689	59.6392	-1.41594	-0.650433	1.13767	-0.40862	0.0495556	UGAUAGCUGCUGUGGCACGGA	mature miRNA	standard	MIMAT0007510	gga-miR-1637	gga-miR-1637
725	gga-miR-6569-3p	0.575171	56.302	20.6786	61.5401	44.2552	-0.891983	3.27291	51.5032	36.72	75.3263	37.4436	80.5169	92.3434	59.7485	114.052	40.7961	0.760194	0.842347	0.702339	0.598466	0.123713	-6.72678	CUUGAGUUACGGACUGGGGUUGG	mature miRNA	standard	MIMAT0025646	gga-miR-6569-3p	gga-miR-6569-3p
26	gga-miR-10a-5p	0.578249	18.0215	27.8548	6.66659	4.09931	-0.513238	1.89914	2.06273	5.79733	11.345	3.45685	67.4456	4.13792	5.32992	2.05076	9.96756	11.8468	1.00435	-0.121275	-2.46782	1.52778	-2.50923	UACCCUGUAGAUCCGAAUUUGU	mature miRNA	standard	MIMAT0007731	gga-miR-10a-5p	gga-miR-10a-5p
587	gga-miR-1780	0.579935	68.1935	45.8882	64.3134	65.4337	1.5221	5.65838	65.0615	56.2633	100.869	118.75	0.0235445	25.6816	26.5673	24.5818	176.635	68.1013	-1.34107	-1.08254	-2.03683	0.572847	11.4981	UCUGCGACUGCAUCUCCACUC	mature miRNA	standard	MIMAT0007691	gga-miR-1780	gga-miR-1780
7	gga-let-7d	0.581608	453.192	239.682	517.255	137.181	0.331034	1.2363	483.57	306.588	796.7	161.298	517.802	520.308	663.44	292.3	569.665	540.564	0.105642	1.11367	-1.44659	1.82039	0.0620641	AGAGGUAGUGGGUUGCAUAGU	mature miRNA	standard	MIMAT0001161	gga-let-7d	gga-let-7d
632	gga-miR-2128	0.584231	27.7351	16.4697	35.962	22.4368	0.397263	1.49445	33.3562	34.1303	14.2361	48.8381	8.11506	21.5811	27.301	12.4967	52.1538	66.2773	-0.628184	-0.322101	-0.188004	0.0947643	3.02984	UGCAGUGACGUCUCUUCCCC	mature miRNA	standard	MIMAT0011204	gga-miR-2128	gga-miR-2128
920	gga-miR-7447-3p	0.584754	215.946	224.712	131.421	116.291	-0.390195	1.46999	70.2905	126.6	32.4334	264.686	585.718	61.8513	128.218	57.0558	333.226	76.7546	-0.184524	0.0183171	0.814894	0.332219	-2.93188	UGAGCACUCAGCCCAACUCCUA	mature miRNA	standard	MIMAT0029049	gga-miR-7447-3p	gga-miR-7447-3p
185	gga-miR-199-5p	0.585104	224.445	144.721	220.323	62.2418	0.227201	0.856771	232.79	57.2662	437.738	130.954	263.478	206.228	185.417	307.967	147.846	254.157	-0.174788	1.69502	-0.507292	0.17503	-0.0519658	CCCAGUGUUCAGACUACCUGUUC	mature miRNA	standard	MIMAT0001152	gga-miR-199-5p	gga-miR-199-5p
415	gga-miR-1647	0.585193	27.4771	14.0102	29.0078	15.6204	0.145485	0.548756	34.4027	18.6478	8.68279	31.0516	44.6008	23.9575	24.0496	15.5703	25.3932	56.0683	-0.522044	0.36701	0.84257	-0.290229	0.330115	UCUCUGCCUGAGGGGUACUCU	mature miRNA	standard	MIMAT0007523	gga-miR-1647	gga-miR-1647
867	gga-miR-6685-3p	0.585439	40.1177	28.2227	40.2901	28.2827	0.406147	1.533	58.134	50.354	18.7615	70.41	2.92889	21.8356	45.9902	25.6063	87.4348	20.5835	-1.4127	-0.13078	0.448722	0.312427	2.81306	UGGUGACGCGGGCAUUGCUGC	mature miRNA	standard	MIMAT0025791	gga-miR-6685-3p	gga-miR-6685-3p
130	gga-miR-130c-5p	0.588862	18.4942	41.3198	2.826	4.27947	1.70012	6.47854	0.00305029	0.0165805	92.4093	0.000121349	0.0421699	9.68557	0.0376567	4.40173	0.00154068	0.00350202	11.6327	1.18342	-4.3919	3.66634	-3.58996	GCCCUUUUUAUGUUGUACUACU	mature miRNA	standard	MIMAT0007733	gga-miR-130c-5p	gga-miR-130c-5p
123	gga-miR-128-2-5p	0.590314	73.7979	24.4358	63.2045	25.9634	-0.2595	0.992889	65.4192	42.7371	93.0405	64.1579	103.635	92.104	87.4708	60.2015	36.5124	39.734	0.49355	1.03331	-0.628058	-0.81324	-1.38307	GGGGGCCGUUACACUGUAAGAGA	mature miRNA	standard	MIMAT0026506	gga-miR-128-2-5p	gga-miR-128-2-5p
14	gga-let-7k-5p	0.591685	1419.67	386.79	1622.79	423.808	0.185145	0.71112	1256.74	1385.58	1575.77	917.872	1962.39	1944.46	1847.08	886.034	1761	1675.39	0.629684	0.414757	-0.830626	0.940029	-0.22812	UGAGGUAGUAGAUUGAAUAGUU	mature miRNA	standard	MIMAT0001182	gga-let-7k-5p	gga-let-7k-5p
139	gga-miR-135a-5p	0.592769	340.642	271.703	271.352	423.897	-0.790863	3.04688	12.0221	224.327	408.816	307.496	750.549	56.1088	192.719	63.8567	1020.79	23.2887	2.22253	-0.219108	-2.67854	1.73104	-5.01024	UAUGGCUUUUUAUUCCUAUGUGA	mature miRNA	standard	MIMAT0001099	gga-miR-135a-5p	gga-miR-135a-5p
718	gga-miR-6565-5p	0.593154	183.527	99.0187	222.659	163.39	-1.02443	3.95101	323.077	231.856	69.4975	117.624	175.582	321.389	278.55	401.924	110.655	0.775338	-0.00755513	0.264709	2.53189	-0.0881094	-7.8231	AUGAGAUAGCAAAGCACACUUC	mature miRNA	standard	MIMAT0025635	gga-miR-6565-5p	gga-miR-6565-5p
23	gga-miR-9-3p	0.595878	2964.71	754.121	2781.51	466.994	-0.0753439	0.292826	2938.29	4188.24	2524.73	2971.43	2200.87	2817.62	3113.31	2053.09	3249.3	2674.21	-0.0604999	-0.427895	-0.298332	0.128972	0.281035	UAAAGCUAGAGAACCGAAUGU	mature miRNA	standard	MIMAT0003350	gga-miR-9-3p	gga-miR-9-3p
424	gga-miR-1653	0.601866	28.8248	25.2968	29.0617	14.8294	0.311105	1.22987	43.4167	10.6741	14.2477	66.5318	9.25369	22.0124	13.3847	20.1698	46.4929	43.2487	-0.979932	0.326475	0.501462	-0.517033	2.22456	CAGGAGCUGUGCUGCAUGCAGG	mature miRNA	standard	MIMAT0007532	gga-miR-1653	gga-miR-1653
911	gga-miR-7442-5p	0.602311	69.8552	25.1354	74.8718	18.7404	0.1462	0.578699	89.0601	70.5538	48.2617	99.7701	41.6302	67.1234	55.7766	65.3171	103.711	82.4308	-0.407964	-0.339064	0.436583	0.0558942	0.985553	CACAGGACCAUGGGAGCGUGGC	mature miRNA	standard	MIMAT0029038	gga-miR-7442-5p	gga-miR-7442-5p
602	gga-miR-1792	0.607004	139.318	66.6064	130.021	78.1173	-0.16444	0.659729	86.8323	197.639	49.5941	178.06	184.465	44.9747	114.308	69.5116	222.144	199.169	-0.949119	-0.789942	0.487085	0.319131	0.110645	GCGAUAGCUCAGGAACACUGCAG	mature miRNA	standard	MIMAT0007706	gga-miR-1792	gga-miR-1792
321	gga-miR-1566	0.607188	125.075	52.53	108.111	25.5583	-0.112478	0.451498	127.696	147.91	49.8892	192.484	107.398	102.805	103.205	74.9679	145.95	113.628	-0.312804	-0.519208	0.587545	-0.399262	0.0813389	CGGGACAGGACGGCUCUCGGA	mature miRNA	standard	MIMAT0007426	gga-miR-1566	gga-miR-1566
492	gga-miR-1706	0.608839	35.6127	36.6769	31.6161	22.0934	-0.340149	1.37192	14.8425	84.9915	63.804	14.3979	0.0277845	24.8005	58.0735	45.8207	29.3808	0.00510851	0.740633	-0.54944	-0.477646	1.02901	-2.44331	UGUGGAGGUGGGAUGAGGUUCC	mature miRNA	standard	MIMAT0007598	gga-miR-1706	gga-miR-1706
197	gga-miR-206	0.613371	20.1007	33.3257	44.9198	49.8037	1.58637	6.48313	22.1389	0.725163	77.2777	0.332289	0.0294188	39.6179	4.93932	123.257	0.00216238	56.7821	0.839568	2.76793	0.673551	-7.26368	10.9145	UGGAAUGUAAGGAAGUGUGUGG	mature miRNA	standard	MIMAT0001139	gga-miR-206	gga-miR-206
970	gga-miR-7472-3p	0.618386	35.9806	22.4603	45.5519	45.7198	1.45479	6.03348	29.3699	43.2218	52.084	55.2034	0.0237937	9.21879	8.00817	20.16	89.7234	100.649	-1.67169	-2.43221	-1.36935	0.700727	12.0465	CAGCUCCUCUCCAUCACUCUGC	mature miRNA	standard	MIMAT0029099	gga-miR-7472-3p	gga-miR-7472-3p
638	gga-miR-2188-5p	0.619274	1162.72	339.084	1269.2	273.173	0.149552	0.621867	1419.65	964.788	1598.3	1061.52	769.338	1270.83	1267.44	1211.01	915.35	1681.38	-0.159761	0.393633	-0.40033	-0.213738	1.12796	AAGGUCCAACCUCACAUGUCCU	mature miRNA	standard	MIMAT0016372	gga-miR-2188-5p	gga-miR-2188-5p
239	gga-miR-449c-3p	0.619419	171.197	68.3664	153.437	21.6112	-0.090252	0.375446	176.055	145.943	112.898	286.502	134.586	144.949	169.893	131.885	182.236	138.223	-0.280483	0.21922	0.224262	-0.652737	0.0384771	CAGCUGCUCACGGCACUCCAGA	mature miRNA	standard	MIMAT0007603	gga-miR-449c-3p	gga-miR-449c-3p
845	gga-miR-6666-3p	0.622353	182.159	86.4261	207.455	99.45	0.149565	0.627618	324.559	201.678	123.15	145.564	115.844	322.494	197.023	293.386	130.652	93.7205	-0.00920962	-0.0336864	1.25238	-0.155917	-0.305743	UCGGGUGAUGAGGACAGGAGGA	mature miRNA	standard	MIMAT0025767	gga-miR-6666-3p	gga-miR-6666-3p
669	gga-miR-6516-3p	0.62239	528.25	141.219	504.979	182.846	-0.119444	0.501275	727.415	603.087	470.852	482.208	357.691	493.446	618.368	715.701	465.915	231.464	-0.559887	0.0361004	0.604082	-0.0495872	-0.627927	CAUGUAUGAUACUGCACACAACG	mature miRNA	standard	MIMAT0025807	gga-miR-6516-3p	gga-miR-6516-3p
380	gga-miR-1618-5p	0.622441	49.4227	29.1528	32.5702	25.954	1.01054	4.24163	70.8737	46.764	61.2793	68.1721	0.0241487	21.5965	31.0751	24.8696	76.6335	8.67647	-1.71445	-0.58964	-1.30102	0.168793	8.48902	UGCAUCCUGGCUCCUGGCGUCC	mature miRNA	standard	MIMAT0026776	gga-miR-1618-5p	gga-miR-1618-5p
104	gga-miR-103-2-5p	0.623023	183.968	135.229	182.617	65.4894	0.21608	0.908541	183.482	58.4319	395.735	74.5119	207.677	201.102	180.827	212.637	73.1836	245.336	0.132286	1.62979	-0.89614	-0.0259501	0.240419	AGCUUCUUUACAGUGCUGCCUUG	mature miRNA	standard	MIMAT0026519	gga-miR-103-2-5p	gga-miR-103-2-5p
218	gga-miR-301b-3p	0.623893	1176.38	954.509	1190.95	727.163	0.169708	0.715413	957.946	350.679	2698.58	445.671	1429.04	805.305	815.673	1817.96	414.272	2101.52	-0.250409	1.21784	-0.569876	-0.105399	0.556383	CAGUGCAAUAGUAUUGUCAAAGCAU	mature miRNA	standard	MIMAT0007742	gga-miR-301b-3p	gga-miR-301b-3p
143	gga-miR-138-1-3p	0.624625	378.925	97.8297	355.278	86.0961	-0.0849011	0.358688	399.943	489.928	433.14	234.631	336.984	406.672	465.854	345.235	318.936	239.692	0.0240701	-0.0726946	-0.327252	0.442873	-0.491501	UACUUCACAACACCAGGGUG	mature miRNA	standard	MIMAT0026505	gga-miR-138-1-3p	gga-miR-138-1-3p
715	gga-miR-6564-3p	0.625661	238.51	29.6632	257.794	71.0524	0.0757741	0.32112	202.46	245.141	235.023	283.445	226.479	242.817	306.481	218.669	350.093	170.908	0.262228	0.322185	-0.104054	0.304668	-0.406156	UGGACGGAGGAAGCGCGGGCAG	mature miRNA	standard	MIMAT0025634	gga-miR-6564-3p	gga-miR-6564-3p
147	gga-miR-140-5p	0.628611	268.492	200.091	202.125	62.1652	-0.230339	0.984817	153.438	145.812	614.812	159.314	269.082	211.432	241.174	265.641	188.346	104.031	0.462536	0.72596	-1.21067	0.241512	-1.37103	AGUGGUUUUACCCUAUGGUAG	mature miRNA	standard	MIMAT0001159	gga-miR-140-5p	gga-miR-140-5p
10	gga-let-7g-3p	0.629141	58.6163	22.7499	53.6391	21.3736	-0.132554	0.567639	82.3544	36.2153	42.1247	83.7739	48.6133	44.4812	32.5997	38.1858	73.3018	79.6269	-0.88865	-0.151739	-0.141633	-0.192651	0.711905	CUGUACAGGCCACUGCCUUGCC	mature miRNA	standard	MIMAT0026527	gga-let-7g-3p	gga-let-7g-3p
734	gga-miR-6573-5p	0.629561	42.1082	21.0596	45.4396	15.2325	0.158196	0.678305	35.1705	26.136	46.4334	76.6926	26.1084	24.6053	33.6694	56.1837	55.6171	57.1225	-0.515395	0.365397	0.27499	-0.463557	1.12954	UGGAGAAGUGAGGGGCUCUCUG	mature miRNA	standard	MIMAT0025653	gga-miR-6573-5p	gga-miR-6573-5p
992	gga-miR-7483-3p	0.63268	15.7283	14.4011	10.3192	9.33589	-1.19354	5.16608	14.0912	22.4264	36.5227	5.57312	0.0283301	0.0154864	17.0364	18.9762	15.1851	0.383011	-9.82957	-0.396579	-0.9446	1.4461	3.75698	GCCAUAAGUACCUGCAAGGCAA	mature miRNA	standard	MIMAT0029121	gga-miR-7483-3p	gga-miR-7483-3p
625	gga-miR-1813	0.633	50.097	19.7862	56.9356	22.937	0.182505	0.790716	74.7515	30.3153	66.5692	45.2411	33.6077	54.1064	40.621	67.2848	32.3116	90.3543	-0.466303	0.422182	0.0154253	-0.485583	1.4268	UUCUGUGGCUGCAAGGAGAG	mature miRNA	standard	MIMAT0007600	gga-miR-1813	gga-miR-1813
856	gga-miR-6675-5p	0.635781	9.54927	9.34693	36.8238	49.7853	0.498366	2.17757	19.2187	10.3539	18.1339	0.000957813	0.0388342	61.4274	9.40354	113.281	0.00231484	0.00498427	1.67637	-0.138903	2.64314	1.27309	-2.96187	AUACGUGAGGUUCAUUGGGUUC	mature miRNA	standard	MIMAT0025777	gga-miR-6675-5p	gga-miR-6675-5p
964	gga-miR-7469-3p	0.636358	31.9697	51.9139	27.6177	26.896	-0.394678	1.72756	24.7584	8.66849	123.258	3.13333	0.0300247	46.6986	29.3419	60.5249	1.51821	0.00503337	0.915461	1.75911	-1.02608	-1.04533	-2.57655	UUUGUGUGCUUGCAUUGCAAAGG	mature miRNA	standard	MIMAT0029093	gga-miR-7469-3p	gga-miR-7469-3p
805	gga-miR-6628-3p	0.637408	31.6567	20.3406	27.5518	19.0069	-0.197931	0.869157	34.6737	26.6941	8.4349	63.8017	24.6792	16.6072	12.8436	13.0702	54.4691	40.7687	-1.06203	-1.05547	0.631839	-0.228157	0.724166	CAGAAGUCGUGGCCUGGCACA	mature miRNA	standard	MIMAT0025724	gga-miR-6628-3p	gga-miR-6628-3p
764	gga-miR-6592-3p	0.638344	36.388	29.6779	31.154	23.0207	1.18764	5.23017	60.3949	34.6816	15.83	71.0113	0.0222092	28.1565	31.0943	1.96274	66.4968	28.0598	-1.10096	-0.157519	-3.01172	-0.094764	10.3031	AGCGUCUCCCGCCUGACGGCC	mature miRNA	standard	MIMAT0025685	gga-miR-6592-3p	gga-miR-6592-3p
236	gga-miR-449a	0.639929	689.214	511.138	734.067	383.392	0.150779	0.667251	399.096	366.446	1425.25	235.613	1019.66	674.417	669.626	1025.7	159.806	1140.79	0.756906	0.869756	-0.474608	-0.560096	0.161936	UGGCAGUGUAUGUUAGCUGGU	mature miRNA	standard	MIMAT0003372	gga-miR-449a	gga-miR-449a
604	gga-miR-1794	0.640914	94.535	69.9597	99.4428	66.7436	-0.25763	1.14357	104.678	203.569	85.1213	66.799	12.5087	97.5558	129.631	185.087	81.694	3.24551	-0.101656	-0.651102	1.12062	0.290403	-1.94641	GCCAGAAUGGACAUGGGCAGCAA	mature miRNA	standard	MIMAT0007708	gga-miR-1794	gga-miR-1794
37	gga-miR-16c-3p	0.640953	9.11172	14.8557	1.45277	3.16599	-1.10829	4.92009	0.00304084	11.3054	34.2063	0.000121315	0.0437353	0.0270471	7.11565	0.115636	0.00151215	0.00398081	3.15293	-0.667946	-8.20853	3.63977	-3.45766	CCAGUAUUGCAUUGCUGCUUUA	mature miRNA	standard	MIMAT0026786	gga-miR-16c-3p	gga-miR-16c-3p
610	gga-miR-1799	0.641238	13.642	23.7052	4.11312	9.11711	-1.00139	4.44944	0.00304828	54.7594	13.4044	0.000123737	0.0431587	0.0264808	20.4221	0.111422	0.00151744	0.00406419	3.11888	-1.42298	-6.91053	3.61629	-3.40861	UGAAGUGAUGAUGCCUGAUUA	mature miRNA	standard	MIMAT0007715	gga-miR-1799	gga-miR-1799
414	gga-miR-1646	0.642562	34.5813	21.2875	32.9981	15.2241	0.205408	0.916425	43.3046	21.3674	4.98604	44.3741	58.8744	23.817	28.8482	15.2791	44.6788	52.3676	-0.862529	0.433067	1.6156	0.00987164	-0.168968	UCUGCCCUGCAGCACUGAGAUCU	mature miRNA	standard	MIMAT0007522	gga-miR-1646	gga-miR-1646
484	gga-miR-1699	0.642793	196.182	61.6393	178.733	72.6132	-0.161225	0.719819	187.38	303.373	152.822	179.531	157.804	136.951	159.773	307.751	142.482	146.707	-0.452314	-0.925072	1.00991	-0.33345	-0.1052	CCAGAGGGACAUGGCAGGGCAA	mature miRNA	standard	MIMAT0007591	gga-miR-1699	gga-miR-1699
981	gga-miR-7477-5p	0.642908	451.606	124.41	484.221	176.174	0.0759144	0.339056	420.501	476.106	389.124	650.545	321.751	476.301	331.301	436.764	784.272	392.466	0.179767	-0.523143	0.166622	0.269704	0.286621	ACAGCGCGGAUCGGGGCUGGGAG	mature miRNA	standard	MIMAT0029108	gga-miR-7477-5p	gga-miR-7477-5p
859	gga-miR-6677-5p	0.643362	52.0906	29.2646	44.2118	14.7552	-0.148503	0.664192	55.9242	32.9651	29.5574	101.187	40.8197	28.1011	32.8997	41.9479	63.3893	54.7209	-0.992845	-0.00286871	0.505081	-0.674707	0.422825	CUCACUGCCUGCCCUGAGCACACCA	mature miRNA	standard	MIMAT0025780	gga-miR-6677-5p	gga-miR-6677-5p
176	gga-miR-193a-3p	0.644625	327.225	57.9536	343.915	51.1621	0.0755923	0.339422	296.222	307.43	347.857	267.473	417.144	375.005	391.83	375.071	279.627	298.044	0.340233	0.349968	0.108671	0.0641101	-0.48502	AACUGGCCUACAAAGUCCCAGU	mature miRNA	standard	MIMAT0007740	gga-miR-193a-3p	gga-miR-193a-3p
425	gga-miR-1654	0.645049	655.588	163.99	659.661	366.407	-0.150509	0.676704	941.402	547.071	629.827	611.122	548.517	918.998	387.536	1152.36	557.167	282.239	-0.0347492	-0.497398	0.871569	-0.133349	-0.95862	UUGCUGGUGGAGGGAGCUGAG	mature miRNA	standard	MIMAT0007533	gga-miR-1654	gga-miR-1654
353	gga-miR-1595-5p	0.647374	27.5791	12.5798	36.5817	23.7949	0.334299	1.514	25.2507	27.8488	35.9945	40.779	8.02259	13.253	19.5026	69.5793	27.7853	52.7881	-0.930007	-0.513946	0.950883	-0.553507	2.71807	AAGCACGAGUGUGGUGGAGCUC	mature miRNA	standard	MIMAT0007458	gga-miR-1595-5p	gga-miR-1595-5p
794	gga-miR-6617-3p	0.648927	11.3567	10.1722	13.6857	16.7822	-0.213817	0.973077	9.37638	14.4399	0.0780279	5.92107	26.968	3.16897	13.0181	0.0463609	9.95156	42.2436	-1.56502	-0.149536	-0.751079	0.749065	0.647485	UGUUUCAGAGCAGGUCAGUCGUU	mature miRNA	standard	MIMAT0025713	gga-miR-6617-3p	gga-miR-6617-3p
776	gga-miR-6601-3p	0.650263	48.2397	29.5708	29.1906	17.7525	0.834797	3.81515	68.6652	65.9668	39.2902	67.2519	0.0242668	16.2354	40.4822	40.9767	43.816	4.44284	-2.08043	-0.704452	0.0606312	-0.618118	7.51636	GAUGUCUGUGGCUCUGGGCAG	mature miRNA	standard	MIMAT0025695	gga-miR-6601-3p	gga-miR-6601-3p
24	gga-miR-9-5p	0.652578	18268	4972.29	17583.1	5653.24	-0.0690922	0.31808	13695.1	22386.6	16386	24668.3	14204.2	17420.4	18257.1	11948.3	26566.7	13723.1	0.347119	-0.294182	-0.455654	0.106964	-0.0497086	UCUUUGGUUAUCUAGCUGUAUGA	mature miRNA	standard	MIMAT0001195	gga-miR-9-5p	gga-miR-9-5p
191	gga-miR-202-3p	0.653397	67.3613	43.2541	119.033	101.548	-0.984766	4.54535	137.006	59.444	71.4074	20.4901	48.4588	239.448	121.311	196.493	37.8247	0.0881158	0.805471	1.02911	1.46033	0.884402	-9.10314	AGAGGCAUAGAGCAUGGGAAAA	mature miRNA	standard	MIMAT0003355	gga-miR-202-3p	gga-miR-202-3p
918	gga-miR-7446-3p	0.657239	891.611	241.787	887.968	396.277	-0.102963	0.481101	1254.99	750.615	884.227	955.498	612.719	1173.73	660.513	1364.16	870.858	370.575	-0.0965773	-0.184486	0.625523	-0.133816	-0.725461	GCGGACGUGUGAGGAGGG	mature miRNA	standard	MIMAT0029047	gga-miR-7446-3p	gga-miR-7446-3p
870	gga-miR-6687-3p	0.659377	673.907	208.673	630.06	175.539	-0.0964467	0.453756	687.068	664.745	527.704	1011.87	478.143	795.367	388.793	645.563	793.804	526.776	0.211167	-0.773799	0.290828	-0.350174	0.139745	AGCGACUGCCGGGAGGGGCUCGC	mature miRNA	standard	MIMAT0025793	gga-miR-6687-3p	gga-miR-6687-3p
693	gga-miR-6553-3p	0.660776	50.0039	16.5096	48.0817	20.178	-0.0881074	0.416396	44.8624	48.5322	27.8838	73.3027	55.4382	37.9123	29.2098	33.9608	74.031	65.2946	-0.242841	-0.732487	0.284443	0.0142643	0.236084	AACACUACCCUGAGCUGCUCC	mature miRNA	standard	MIMAT0025614	gga-miR-6553-3p	gga-miR-6553-3p
600	gga-miR-1791-3p	0.662068	37.6521	23.6165	20.0145	15.7546	-0.599907	2.84703	46.3949	60.8549	28.9381	51.2393	0.833469	2.14577	30.6127	16.2579	41.1216	9.93482	-4.4344	-0.991245	-0.83183	-0.317355	3.57529	GCGAUGUGACUGAUGCAGGCUG	mature miRNA	standard	MIMAT0007705	gga-miR-1791-3p	gga-miR-1791-3p
457	gga-miR-1678	0.66307	282.688	22.092	312.825	171.925	-0.376897	1.7945	265.343	314.83	268.896	296.807	267.565	403.53	286.634	426.41	424.471	23.0785	0.604816	-0.135366	0.665192	0.516142	-3.53527	UUUGACAAAGACAGAAGGAGCU	mature miRNA	standard	MIMAT0007564	gga-miR-1678	gga-miR-1678
243	gga-miR-454-5p	0.665242	9.77335	14.1703	8.8367	11.4829	1.31706	6.31534	4.19543	10.7533	33.8754	0.00101829	0.0416596	0.0260133	23.351	19.2689	1.01205	0.525546	-7.33342	1.11871	-0.813963	9.95691	3.6571	UCCUAACCUUAAGGAUGAG	mature miRNA	standard	MIMAT0007291	gga-miR-454-5p	gga-miR-454-5p
118	gga-miR-125b-3p	0.666397	459.348	59.1526	481.139	94.2196	0.0559364	0.26923	450.738	387.607	546.136	431.408	480.853	452.69	460.745	469.024	384.576	638.66	0.00623611	0.249373	-0.219597	-0.165784	0.409453	ACAAGUCAGGCUCUUGGGACCU	mature miRNA	standard	MIMAT0026493	gga-miR-125b-3p	gga-miR-125b-3p
699	gga-miR-6556-3p	0.66642	54.7501	46.1769	53.4575	34.6082	0.179598	0.864497	80.1885	30.1477	8.098	122.663	32.6532	55.101	22.2647	15.8887	95.7163	78.3169	-0.541318	-0.437293	0.972361	-0.357862	1.2621	GGCGGCGGUCCGAGCAGCUCCC	mature miRNA	standard	MIMAT0025622	gga-miR-6556-3p	gga-miR-6556-3p
631	gga-miR-2127	0.666572	2372.35	355.093	2498.63	505.579	0.0642466	0.309406	2868.38	2453.25	2100.74	2476	1963.38	2748.25	2246.61	3217.23	2389.31	1891.77	-0.0617243	-0.126943	0.614918	-0.0514155	-0.0536027	CGGGAGGGGAGGGAGGGCGGG	mature miRNA	standard	MIMAT0011203	gga-miR-2127	gga-miR-2127
683	gga-miR-6548-3p	0.667133	51.7445	19.0464	51.9223	29.5148	-0.113963	0.549845	57.3519	50.9724	22.3712	75.3089	52.7181	34.476	42.9747	17.5049	76.5618	88.094	-0.734248	-0.24623	-0.353888	0.0238058	0.740745	AGAGGUGCCCCGCUGUUGCUGU	mature miRNA	standard	MIMAT0025602	gga-miR-6548-3p	gga-miR-6548-3p
797	gga-miR-6620-5p	0.667386	35.7356	29.799	34.2287	16.5191	0.429312	2.07305	64.5425	21.4293	18.6084	70.3702	3.72751	22.7263	19.8938	24.7232	47.4952	56.3051	-1.50589	-0.107265	0.409915	-0.567185	3.91698	AGAGAUGGAAGCGCUGCGCACGG	mature miRNA	standard	MIMAT0025716	gga-miR-6620-5p	gga-miR-6620-5p
836	gga-miR-6657-3p	0.66795	224.415	67.7118	259.968	116.602	0.120515	0.58302	333.902	229.191	206.605	150.106	202.27	386.679	279.234	351.108	169.151	113.67	0.211713	0.284924	0.76504	0.17233	-0.831432	ACAUGGUGGGAGAAGGGUGAC	mature miRNA	standard	MIMAT0025758	gga-miR-6657-3p	gga-miR-6657-3p
62	gga-miR-26a-5p	0.670849	12298.4	3058.22	11710.6	1476.36	-0.0425606	0.207874	13467.5	15946.6	9106.78	13854.6	9116.23	11865.4	13193	9743.84	13010	10740.8	-0.182722	-0.273475	0.0975492	-0.0907493	0.236594	UUCAAGUAAUCCAGGAUAGGC	mature miRNA	standard	MIMAT0001118	gga-miR-26a-5p	gga-miR-26a-5p
57	gga-miR-23b-3p	0.671507	2631.91	775.154	2486.42	657.764	-0.083799	0.410183	2264.88	3955.8	2223.11	2673.11	2042.65	2870.68	2724	1592.4	3209.96	2035.06	0.341958	-0.538242	-0.48138	0.264038	-0.00536853	AUCACAUUGCCAGGGAUUACC	mature miRNA	standard	MIMAT0001186	gga-miR-23b-3p	gga-miR-23b-3p
83	gga-miR-31-5p	0.67159	41.6762	36.9751	46.3998	26.4425	0.236411	1.15752	25.4639	25.5694	107.539	20.1141	29.6949	78.8301	62.1327	52.1035	16.8012	22.1314	1.6303	1.28093	-1.0454	-0.259643	-0.424123	AGGCAAGAUGUUGGCAUAGCUG	mature miRNA	standard	MIMAT0001189	gga-miR-31-5p	gga-miR-31-5p
463	gga-miR-1683	0.672185	21.4858	15.4976	42.2463	33.7119	-0.784339	3.84786	35.6786	38.0752	18.4203	14.3558	0.898825	41.6315	74.3089	76.5825	18.7037	0.00480821	0.222615	0.964682	2.05571	0.381693	-7.5464	UCUGGGACAGUCACAGCAUCUUU	mature miRNA	standard	MIMAT0007570	gga-miR-1683	gga-miR-1683
72	gga-miR-30a-3p	0.673019	118.417	30.2091	108.668	38.9531	-0.167941	0.826181	85.0646	94.7022	159.868	117.995	134.455	112.663	106.369	56.0213	165.595	102.692	0.405382	0.167612	-1.51283	0.488936	-0.388799	CUUUCAGUCGGAUGUUUGCAGC	mature miRNA	standard	MIMAT0001136	gga-miR-30a-3p	gga-miR-30a-3p
703	gga-miR-6558-3p	0.674488	22.3495	21.1692	21.8715	16.3541	0.211554	1.04584	22.4207	2.17425	52.2148	32.4009	2.53717	40.0514	1.471	33.0959	26.2186	8.52053	0.837021	-0.563728	-0.657805	-0.305443	1.74772	AGGCCUUCUUGCGUAGCACUUGA	mature miRNA	standard	MIMAT0025624	gga-miR-6558-3p	gga-miR-6558-3p
810	gga-miR-6633-5p	0.676515	26.7589	13.5278	22.4983	16.8096	-0.439299	2.18652	21.4679	44.205	7.9058	26.808	33.4077	19.4271	3.96325	50.018	20.6496	18.4335	-0.14411	-3.47945	2.66146	-0.376549	-0.857848	AGAGGAAACUAUGGCUGACUGU	mature miRNA	standard	MIMAT0025729	gga-miR-6633-5p	gga-miR-6633-5p
629	gga-miR-1845	0.677081	67.4023	51.7812	65.0991	36.8383	0.149604	0.746038	110.974	29.2397	14.5034	132.646	49.648	72.6174	24.7014	29.7009	108.064	90.4112	-0.611835	-0.243333	1.03411	-0.295693	0.864766	CCGGCUGCGCCCGGAGGA	mature miRNA	standard	MIMAT0007749	gga-miR-1845	gga-miR-1845
140	gga-miR-135b	0.679319	172.211	93.9095	148.385	82.1867	-0.465948	2.34117	201.256	212.156	106.358	51.2785	290.005	207.123	174.787	214.068	132.907	13.0424	0.0414551	-0.279531	1.00914	1.37399	-4.47479	UAUGGCUUUUUAUUCCUUUU	mature miRNA	standard	MIMAT0007536	gga-miR-135b	gga-miR-135b
896	gga-miR-6711-5p	0.679633	55.4889	58.2282	46.6337	34.5038	-0.312753	1.57311	49.4076	74.0831	144.717	9.20848	0.0283665	40.4964	61.2531	94.0694	37.3441	0.00537121	-0.286942	-0.274363	-0.621435	2.01984	-2.40087	CACUUGGGAUUGAGAAGAAGCA	mature miRNA	standard	MIMAT0025821	gga-miR-6711-5p	gga-miR-6711-5p
394	gga-miR-1628	0.680395	30.6603	25.9826	33.6492	22.8756	-0.297434	1.49992	32.5763	70.1881	16.9688	33.5426	0.025509	21.6237	42.2134	46.9649	57.4393	0.00480906	-0.591208	-0.733526	1.4687	0.776044	-2.40718	AAGAGCUCUUCCUGUUGUGACC	mature miRNA	standard	MIMAT0007499	gga-miR-1628	gga-miR-1628
575	gga-miR-1771	0.682289	13.9315	15.1961	23.9803	16.5629	0.344697	1.74949	11.0616	39.554	5.87263	13.1437	0.0258159	40.3585	37.9618	16.4079	25.1689	0.00455054	1.86732	-0.0592743	1.48231	0.937275	-2.50415	CUCCAAGGCUGUUUCCUCUGA	mature miRNA	standard	MIMAT0007680	gga-miR-1771	gga-miR-1771
824	gga-miR-6647-5p	0.683127	20.4644	12.9162	16.4459	6.99085	-0.197609	1.00582	26.1569	10.3475	21.473	38.385	5.95964	22.5933	5.06765	15.9121	21.7086	16.948	-0.211297	-1.02989	-0.432397	-0.822275	1.50782	CGCUCUGGCCAUGUGACGCAGCU	mature miRNA	standard	MIMAT0025744	gga-miR-6647-5p	gga-miR-6647-5p
1	gga-let-7a-2-3p	0.683571	56.623	12.1285	52.818	10.5169	-0.0923904	0.470978	66.5854	65.7839	63.8915	44.8647	41.9894	54.0104	47.7381	47.2199	70.5774	44.5442	-0.301968	-0.462594	-0.436229	0.653626	0.085213	CUGUACAACCUCCUAGCUUUCC	mature miRNA	standard	MIMAT0031037	gga-let-7a-2-3p	gga-let-7a-2-3p
386	gga-miR-1623	0.684263	133.917	45.2397	138.04	29.9626	0.0777418	0.397242	147.88	204.833	124.942	95.2007	96.728	112.947	168.5	170.673	130.141	107.936	-0.388773	-0.281698	0.449974	0.451034	0.158172	GCAGGCACAGACAGGCAGUA	mature miRNA	standard	MIMAT0007491	gga-miR-1623	gga-miR-1623
101	gga-miR-101-2-5p	0.684955	47.6716	52.2651	40.3039	24.7474	0.204328	1.04655	30.3242	7.76407	136.627	14.2493	49.3936	29.9891	25.0423	59.7292	14.1036	72.6555	-0.0160344	1.68948	-1.19373	-0.0148283	0.556747	UCAGUUAUCACAGUGCUGAUGCU	mature miRNA	standard	MIMAT0031077	gga-miR-101-2-5p	gga-miR-101-2-5p
274	gga-miR-1416-3p	0.686761	11.0394	24.275	1.21233	2.67169	-0.781298	4.02666	0.00268752	0.691822	54.4606	9.06966e-05	0.0416797	0.0283521	0.0373844	5.99151	0.00127949	0.00314141	3.39911	-4.20989	-3.18422	3.81838	-3.72986	ACAAUUGUAUGAGUUGAGUACA	mature miRNA	standard	MIMAT0007286	gga-miR-1416-3p	gga-miR-1416-3p
56	gga-miR-22-5p	0.688817	276.469	98.7334	234.458	43.8599	-0.150498	0.781173	315.101	286.12	378.561	112.742	289.82	246.778	300.11	188.283	235.812	201.308	-0.3526	0.0688709	-1.00762	1.06461	-0.525749	AGUUCUUCAGUGGCAAGCUUUA	mature miRNA	standard	MIMAT0007287	gga-miR-22-5p	gga-miR-22-5p
913	gga-miR-7443-5p	0.690633	97.2767	57.1361	89.1574	60.8175	-0.188451	0.98436	126.8	77.2415	34.7091	180.657	66.9761	51.0111	56.5782	32.3527	131.478	174.367	-1.31367	-0.449131	-0.10143	-0.458435	1.38041	UGGUGGCUGCCCUCAGGGAGAGC	mature miRNA	standard	MIMAT0029040	gga-miR-7443-5p	gga-miR-7443-5p
245	gga-miR-455-5p	0.691443	271.17	87.43	249.248	64.4661	-0.108094	0.566218	336.386	202.839	389.798	192.088	234.739	246.776	293.85	233.843	152.12	319.653	-0.446912	0.534747	-0.737191	-0.33656	0.445447	UAUGUGCCCUUGGACUACAUCG	mature miRNA	standard	MIMAT0003364	gga-miR-455-5p	gga-miR-455-5p
164	gga-miR-181a-3p	0.695368	440.348	203.418	446.574	133.33	0.0760706	0.404002	458.477	278.789	764.483	255.933	444.059	538.686	448.664	597.628	254.212	393.678	0.232594	0.686464	-0.355237	-0.00973295	-0.173735	ACCAUCGACCGUUGAUUGUACC	mature miRNA	standard	MIMAT0001150	gga-miR-181a-3p	gga-miR-181a-3p
770	gga-miR-6596-5p	0.695629	78.0952	67.9827	76.7689	63.0218	0.339368	1.80401	140.4	53.6394	33.2254	158.964	4.2469	91.5706	56.8405	13.3521	177.749	44.3326	-0.616591	0.0836253	-1.31522	0.161144	3.38388	GCCGAGCCCGGGCCUUCCC	mature miRNA	standard	MIMAT0025690	gga-miR-6596-5p	gga-miR-6596-5p
663	gga-miR-3540	0.697584	16.8723	27.447	14.6571	19.9439	-1.03764	5.55421	1.29388	17.003	64.3676	1.66554	0.0317428	0.643801	27.5811	43.6115	0.00183209	1.44732	-1.00701	0.697895	-0.561627	-9.82828	5.51081	AUGGUGGAAGAACAAGGCCUGC	mature miRNA	standard	MIMAT0016391	gga-miR-3540	gga-miR-3540
63	gga-miR-27b-3p	0.698909	786.411	133.735	747.632	276.479	-0.14194	0.763357	767.826	699.994	844.796	637.627	981.81	873.447	1106.62	434.586	817.172	506.334	0.185941	0.660749	-0.958963	0.357927	-0.955356	UUCACAGUGGCUAAGUUCUGC	mature miRNA	standard	MIMAT0001187	gga-miR-27b-3p	gga-miR-27b-3p
75	gga-miR-30b-5p	0.703513	5410.03	764.391	5216.82	349.514	-0.0438297	0.239643	5660.34	4528.43	5088.27	5201.13	6571.98	4834.31	5015.89	5711.19	5425.04	5097.67	-0.227578	0.147493	0.166617	0.0608095	-0.36649	UGUAAACAUCCUACACUCAGCU	mature miRNA	standard	MIMAT0001130	gga-miR-30b-5p	gga-miR-30b-5p
648	gga-miR-3528	0.705293	38.3293	12.489	36.8648	17.7011	-0.0941209	0.517943	22.3874	29.6308	40.4505	53.8337	45.3439	26.8146	27.1123	26.6521	36.0226	67.7225	0.260333	-0.128152	-0.601904	-0.579608	0.578727	CAUGCCCCAGUCGUGUUGCAGA	mature miRNA	standard	MIMAT0016377	gga-miR-3528	gga-miR-3528
912	gga-miR-7443-3p	0.710089	54.4732	32.4318	46.0088	24.1248	-0.186002	1.04166	78.5188	45.1875	29.1615	97.4752	22.023	37.1963	27.0061	22.792	76.4284	66.6214	-1.07788	-0.74264	-0.355539	-0.350925	1.59698	UCCCUUGGGCUGCAGCACCCUCC	mature miRNA	standard	MIMAT0029041	gga-miR-7443-3p	gga-miR-7443-3p
50	gga-miR-20a-5p	0.712069	6741.16	696.075	6544.69	729.925	-0.0434378	0.24505	7419.44	5722.75	6990.79	6353.7	7219.1	5931.88	7079.38	7448.39	5736.77	6527.02	-0.32282	0.306914	0.0914721	-0.147359	-0.145396	UAAAGUGCUUAUAGUGCAGGUAG	mature miRNA	standard	MIMAT0001111	gga-miR-20a-5p	gga-miR-20a-5p
907	gga-miR-7440-5p	0.713689	31.0199	10.2433	33.4997	19.2855	-0.133448	0.757372	31.5617	35.2534	26.1026	17.3559	44.8257	28.933	52.9367	27.5036	6.5489	51.5765	-0.125462	0.586508	0.0754262	-1.4061	0.202388	UGUUUGAGUGCACCUGGGU	mature miRNA	standard	MIMAT0029034	gga-miR-7440-5p	gga-miR-7440-5p
831	gga-miR-6652-5p	0.714303	142.738	48.9271	175.735	93.0355	0.16363	0.930798	215.866	154.899	82.5585	121.724	138.645	282.034	225.137	215.699	86.3506	69.4541	0.385737	0.539476	1.38553	-0.495334	-0.997262	UGGGUGUAUGUGGGACAGCUC	mature miRNA	standard	MIMAT0025752	gga-miR-6652-5p	gga-miR-6652-5p
217	gga-miR-301a-5p	0.714347	25.3103	22.4552	24.9946	15.1164	0.263341	1.49824	13.923	42.1637	56.046	5.93153	8.48701	20.2247	32.4873	17.9216	7.4766	46.8629	0.538648	-0.376128	-1.64491	0.333977	2.46512	UCUGACAAUGUUGCACUACU	mature miRNA	standard	MIMAT0026531	gga-miR-301a-5p	gga-miR-301a-5p
880	gga-miR-6696-5p	0.716606	29.6062	22.9295	23.1477	20.334	0.909465	5.21821	32.881	63.9167	23.6074	27.6017	0.0239536	4.31473	53.4963	4.75599	29.4372	23.7345	-2.92991	-0.256754	-2.31142	0.0928845	9.95253	AGCUGUGAUCUCAAGCCCCCAC	mature miRNA	standard	MIMAT0025802	gga-miR-6696-5p	gga-miR-6696-5p
684	gga-miR-6548-5p	0.71681	133.282	14.6044	129.866	11.1504	-0.0350742	0.201398	140.365	121.9	155.131	129.097	119.919	114.797	124.043	139.285	129.204	141.999	-0.290087	0.0251427	-0.155446	0.00119918	0.24382	AACAACAGCUGCGUGCCAUGCC	mature miRNA	standard	MIMAT0025601	gga-miR-6548-5p	gga-miR-6548-5p
249	gga-miR-458a-5p	0.719789	23.2484	42.842	6.78159	11.4874	0.757307	4.39768	0.0877373	17.4135	98.6962	0.00015905	0.044338	0.0267402	27.1066	3.17768	0.00177203	3.5952	-1.71418	0.638438	-4.95695	3.47785	6.34138	AGCGCCAUUUUCAGAGCUAUA	mature miRNA	standard	MIMAT0007745	gga-miR-458a-5p	gga-miR-458a-5p
91	gga-miR-34b-5p	0.719847	289.391	264.353	282.79	175.079	0.191291	1.11107	110.965	90.747	644.24	97.9296	503.074	239.784	256.726	312.688	59.0434	545.708	1.11163	1.50031	-1.04287	-0.729969	0.117357	CAGGCAGUGUAGUUAGCUGAUUG	mature miRNA	standard	MIMAT0001179	gga-miR-34b-5p	gga-miR-34b-5p
361	gga-miR-1601	0.72017	20.7001	14.1027	18.7202	12.5665	0.672997	3.91375	14.4553	33.7115	33.5961	21.5375	0.20026	3.82111	17.0001	16.0498	18.032	38.6981	-1.91953	-0.9877	-1.06574	-0.256294	7.59425	AGUGUGAGCAGGUGCAGAGCUG	mature miRNA	standard	MIMAT0007467	gga-miR-1601	gga-miR-1601
393	gga-miR-1627-5p	0.722763	8.74423	19.3782	3.01854	5.18062	0.528769	3.10556	0.00274052	43.4086	0.240818	0.0307169	0.0382289	0.0250435	11.9956	3.00213	0.0663619	0.003513	3.19191	-1.85547	3.63997	1.11132	-3.44389	GAAGUGACAUGUGGUUGAUGG	mature miRNA	standard	MIMAT0007497	gga-miR-1627-5p	gga-miR-1627-5p
200	gga-miR-215-5p	0.724095	86.2868	46.9501	99.4923	70.9725	-0.186128	1.09876	142.53	120.518	89.8067	44.4017	34.1772	156.574	107.479	176.545	48.3058	8.55767	0.135582	-0.165198	0.975138	0.121583	-1.99774	AUGACCUAUGAAUUGACAGAC	mature miRNA	standard	MIMAT0001134	gga-miR-215-5p	gga-miR-215-5p
523	gga-miR-1730-5p	0.726773	24.4215	13.5405	23.0516	5.61582	0.161545	0.963556	31.03	17.0813	5.5512	27.6035	40.8414	19.8651	18.3956	18.7967	30.3329	27.8678	-0.643427	0.106943	1.75961	0.136036	-0.551434	CAGCUAACAGAGGUGGAACCUUG	mature miRNA	standard	MIMAT0007631	gga-miR-1730-5p	gga-miR-1730-5p
418	gga-miR-1649-3p	0.727094	94.1891	69.811	76.7162	50.0284	-0.110333	0.658914	104.872	38.8444	15.1366	190.797	121.295	52.4135	48.3423	22.7263	127.612	132.487	-1.00062	0.31558	0.586324	-0.58027	0.127324	CUCCGUGCACUCUGCAGGCA	mature miRNA	standard	MIMAT0007527	gga-miR-1649-3p	gga-miR-1649-3p
94	gga-miR-92-3p	0.727133	3261.56	1054.22	3294.03	398.885	0.0616445	0.368199	3761.41	4870.73	2440.83	2844.18	2390.65	3069.86	3826.58	2767.29	3428.42	3378.02	-0.293099	-0.34808	0.181101	0.269531	0.49877	UAUUGCACUUGUCCCGGCCUG	mature miRNA	standard	MIMAT0001109	gga-miR-92-3p	gga-miR-92-3p
788	gga-miR-6612-5p	0.727336	695.856	277.333	739.836	246.982	0.152289	0.910333	871.423	845.971	224.996	873.44	663.449	867.238	916.164	667.411	911.135	337.233	-0.00694591	0.114998	1.56868	0.0609562	-0.97624	ACCACAGGGCACCACCAUGCUG	mature miRNA	standard	MIMAT0025707	gga-miR-6612-5p	gga-miR-6612-5p
958	gga-miR-7466-3p	0.727868	1489.51	410.639	1477.71	634.045	-0.106452	0.637652	2054.52	1420.64	1183.75	1739.95	1048.7	1901.73	1208.99	2213.57	1489	575.248	-0.111488	-0.232739	0.903007	-0.224696	-0.866345	UUUUCCUGUAGAGGAAGCAGGAG	mature miRNA	standard	MIMAT0029087	gga-miR-7466-3p	gga-miR-7466-3p
281	gga-miR-1454	0.727904	1156.46	479.671	1263.87	452.858	0.101316	0.606968	1063.4	1989.42	778.381	1044.33	906.778	1283.98	1513.01	511.866	1310.56	1699.94	0.271941	-0.394929	-0.60471	0.327611	0.906666	GUACAAUGAUGAGACUUUGGCUCC	mature miRNA	standard	MIMAT0007331	gga-miR-1454	gga-miR-1454
704	gga-miR-6558-5p	0.730222	17.5723	16.5251	25.3297	20.7699	-1.02549	6.19949	22.3577	0.808553	43.6377	8.32018	12.7372	38.5798	23.1547	52.4841	12.4257	0.00410522	0.787073	4.83982	0.266303	0.578637	-11.5993	AAGUGAAACGUUGAGGUGGCUUGU	mature miRNA	standard	MIMAT0025623	gga-miR-6558-5p	gga-miR-6558-5p
922	gga-miR-7448-3p	0.730453	508.847	115.143	561.281	334.587	-0.284678	1.72254	586.438	548.332	310.292	586.386	512.789	814.983	393.582	862.804	675.17	59.864	0.474792	-0.478386	1.47541	0.203402	-3.0986	AACUGUUGUAGAACAGGAGAAGC	mature miRNA	standard	MIMAT0029051	gga-miR-7448-3p	gga-miR-7448-3p
322	gga-miR-1567	0.732021	25.4879	21.6653	22.4982	14.6668	-0.174564	1.0628	40.8429	5.74678	9.37375	55.5149	15.9611	20.2255	2.29678	18.6651	42.2273	29.0762	-1.01391	-1.32314	0.993643	-0.394697	0.86528	GACUGCUCAUGGCUGCCUGUUC	mature miRNA	standard	MIMAT0007427	gga-miR-1567	gga-miR-1567
362	gga-miR-1602	0.734904	42.5635	23.7702	40.9502	10.8606	0.148016	0.911519	37.554	31.0617	11.5569	63.8404	68.8044	26.2049	42.1359	35.2974	54.8263	46.2866	-0.519129	0.43991	1.6108	-0.219601	-0.571907	UGGGCUCUGCAUCACCCCAUGG	mature miRNA	standard	MIMAT0007468	gga-miR-1602	gga-miR-1602
8	gga-let-7f-3p	0.735542	58.3356	31.7512	47.5416	22.0609	-0.20169	1.24522	21.8768	67.6291	81.62	28.126	92.4259	34.5068	36.5755	24.5684	74.6006	67.4569	0.65748	-0.886767	-1.73212	1.40728	-0.454331	CUAUACAAUCUAUUGCCUUCCC	mature miRNA	standard	MIMAT0026528	gga-let-7f-3p	gga-let-7f-3p
107	gga-miR-106-5p	0.735785	6888.87	986.921	7038.38	1050.7	0.0309518	0.19128	7604.02	5565.94	8012.6	6285.5	6976.31	6531.49	6750.12	8700.63	5920.43	7289.21	-0.21935	0.278287	0.118849	-0.0863261	0.0632996	AAAAGUGCUUACAGUGCAGGUA	mature miRNA	standard	MIMAT0001142	gga-miR-106-5p	gga-miR-106-5p
753	gga-miR-6583-5p	0.736034	324.656	51.4587	320.166	110.112	-0.0957574	0.592364	295.063	409.936	294.258	336.503	287.518	315.005	302.013	416.271	418.413	149.128	0.094353	-0.440788	0.500441	0.314307	-0.947101	AGAGGAGCUGGGAGGAUG	mature miRNA	standard	MIMAT0025673	gga-miR-6583-5p	gga-miR-6583-5p
80	gga-miR-30e-3p	0.736066	516.59	140.56	478.469	125.116	-0.117237	0.725332	371.595	571.075	619.707	361.419	659.156	546.317	523.625	259.081	498.617	564.704	0.556007	-0.125147	-1.25818	0.46426	-0.223125	UUUCAGUCGGAUGUUUACAGC	mature miRNA	standard	MIMAT0026538	gga-miR-30e-3p	gga-miR-30e-3p
67	gga-miR-29b-1-5p	0.736302	32.7178	54.9291	8.92843	16.0206	0.830657	5.14401	0.00349077	36.7758	126.762	0.000159743	0.0475563	0.0283452	36.9865	7.56403	0.0585516	0.00473752	3.02149	0.00824085	-4.06682	8.51781	-3.32743	AGCUGGUUUCAUAUGGUGGUUUAGA	mature miRNA	standard	MIMAT0026488	gga-miR-29b-1-5p	gga-miR-29b-1-5p
543	gga-miR-1746	0.73837	58.6737	27.8265	61.9239	27.8366	0.184802	1.15397	82.0524	49.2127	14.5696	79.2624	68.2715	100.414	80.605	49.745	46.7946	32.0608	0.291345	0.711838	1.77159	-0.760293	-1.09047	CUCAGAGCUGUGGUCCCAUGGU	mature miRNA	standard	MIMAT0007651	gga-miR-1746	gga-miR-1746
282	gga-miR-1456-3p	0.739329	41.823	27.9546	26.8798	30.0995	0.672674	4.21669	60.5503	35.6651	39.6627	73.2132	0.0235258	26.7416	14.9584	7.72022	78.7342	6.24431	-1.17905	-1.25355	-2.36107	0.104885	8.05215	CGGGGUCGUCGCCGUCCCUUC	mature miRNA	standard	MIMAT0007334	gga-miR-1456-3p	gga-miR-1456-3p
445	gga-miR-1668-5p	0.743425	121.99	29.42	116.589	19.7138	-0.0479196	0.305437	111.634	108.997	88.1017	164.744	136.473	120.021	99.1861	114.573	148.121	101.047	0.10451	-0.13608	0.379019	-0.15345	-0.433597	GUGGGCUGGGAGCACAGGCACU	mature miRNA	standard	MIMAT0007551	gga-miR-1668-5p	gga-miR-1668-5p
550	gga-miR-1751-5p	0.743757	16.1987	12.9152	15.3512	13.9189	-0.968544	6.18187	18.4121	0.0138823	21.5294	33.4537	7.5842	22.7855	0.849839	29.9216	23.1957	0.00362042	0.307464	5.93587	0.474882	-0.528312	-11.0326	UGAGCUGCUCUGUUCCUGCAUCC	mature miRNA	standard	MIMAT0007658	gga-miR-1751-5p	gga-miR-1751-5p
151	gga-miR-144-5p	0.744716	29.5873	60.7862	2.95546	6.5148	-1.04724	6.71058	0.0325423	9.7975	138.061	0.000107474	0.0452166	0.0278991	0.0363989	14.6093	0.0998643	0.00383053	-0.222096	-8.07237	-3.24035	9.85983	-3.56124	GGAUAUCAUCAUAUACUGUAAG	mature miRNA	standard	MIMAT0026644	gga-miR-144-5p	gga-miR-144-5p
163	gga-miR-155	0.745107	26.6328	16.4324	29.1118	25.5889	-0.264991	1.70076	46.1427	41.9316	11.579	12.0829	21.4277	45.6015	17.4154	65.3181	3.17771	14.046	-0.0170205	-1.26768	2.49597	-1.92691	-0.609319	UUAAUGCUAAUCGUGAUAGGGG	mature miRNA	standard	MIMAT0001106	gga-miR-155	gga-miR-155
551	gga-miR-1752	0.748505	857.016	319.529	807.75	387.031	-0.254177	1.65452	937.369	987.549	341.122	819.471	1199.57	1146.51	995.239	923.953	825.188	147.862	0.290561	0.0111899	1.43753	0.0100295	-3.0202	UUCUGUUGGAGAGAAGAGACA	mature miRNA	standard	MIMAT0007659	gga-miR-1752	gga-miR-1752
819	gga-miR-6642-5p	0.749756	72.5819	54.0364	69.1025	34.3719	0.0846331	0.553794	90.6443	37.2139	28.1978	159.238	47.6154	63.3722	40.7664	37.0913	120.609	83.6737	-0.516366	0.131537	0.395498	-0.400849	0.813345	UUCCCCGACGGCCGAGCGGGCC	mature miRNA	standard	MIMAT0025739	gga-miR-6642-5p	gga-miR-6642-5p
563	gga-miR-1761	0.754945	66.8172	115.559	41.6511	35.745	-0.950099	6.35498	0.518157	29.7509	272.685	17.9498	13.1819	61.3574	0.0214326	67.8932	73.3405	5.64295	6.8877	-10.4389	-2.0059	2.03065	-1.22404	CAGGGGUCACUUUUUUGUUU	mature miRNA	standard	MIMAT0007668	gga-miR-1761	gga-miR-1761
90	gga-miR-34b-3p	0.755873	317.444	101.901	346.982	151.379	0.0676366	0.454206	387.335	382.299	261.734	163.432	392.419	543.227	411.037	371.08	141.438	268.129	0.487975	0.104565	0.503629	-0.208522	-0.549463	AAUCACUAAAUUCACUGCCAUC	mature miRNA	standard	MIMAT0026540	gga-miR-34b-3p	gga-miR-34b-3p
29	gga-miR-15a	0.759636	2398.87	939.005	2153.51	350.143	-0.0837664	0.571738	1497.66	2017.64	3405.75	1665.57	3407.76	2406.56	2320.54	2434.57	1611.02	1994.85	0.684267	0.201792	-0.484309	-0.0480435	-0.772539	UAGCAGCACAUAAUGGUUUGU	mature miRNA	standard	MIMAT0001117	gga-miR-15a	gga-miR-15a
967	gga-miR-7470-5p	0.761394	4.99373	5.3107	9.25236	16.5234	0.64264	4.42005	9.56169	0.0152069	11.4262	3.93903	0.0265241	2.7968	3.64461	38.7011	1.11564	0.00365778	-1.77349	7.9049	1.76003	-1.81997	-2.85826	UGUGAUCUUGAAGAACGUGGGC	mature miRNA	standard	MIMAT0029094	gga-miR-7470-5p	gga-miR-7470-5p
885	gga-miR-6700-5p	0.761962	187.547	94.194	190.62	136.252	-0.100118	0.69032	279.154	230.341	242.822	138.657	46.7589	179.91	131.526	408.081	195.725	37.8582	-0.633785	-0.808428	0.748953	0.497305	-0.304634	CUGGGAUUGUUCAGGAGAGGAGGC	mature miRNA	standard	MIMAT0025809	gga-miR-6700-5p	gga-miR-6700-5p
210	gga-miR-221-3p	0.762348	10027	744.722	10214.5	649.442	0.027689	0.191242	10678	9407.58	10697.2	10274	9077.94	9711.64	10448.7	10119.9	9588.47	11203.7	-0.136858	0.151424	-0.0800347	-0.0996256	0.30354	AGCUACAUUGUCUGCUGGGUUUC	mature miRNA	standard	MIMAT0001108	gga-miR-221-3p	gga-miR-221-3p
371	gga-miR-1611	0.763123	174.782	38.0606	164.133	27.1402	-0.0781128	0.541351	191.47	223.87	159.846	177.565	121.158	133.739	135.089	183.167	184.847	183.821	-0.517701	-0.728746	0.196481	0.0579899	0.601412	GGAGGGCUUGCAGGCGGUGUGC	mature miRNA	standard	MIMAT0007477	gga-miR-1611	gga-miR-1611
486	gga-miR-1701	0.764503	498.713	233.064	466.693	207.749	-0.147262	1.02682	357.449	476.725	906.56	393.501	359.329	575.329	555.135	329.242	694.119	179.64	0.68665	0.219681	-1.46126	0.818815	-1.0002	GGCUGGUUAGUUGGUUGUUU	mature miRNA	standard	MIMAT0007593	gga-miR-1701	gga-miR-1701
166	gga-miR-181b-1-3p	0.764618	26.3427	14.1249	24.0722	11.31	-0.157814	1.10096	15.3629	17.065	37.9234	16.1953	45.1667	25.6239	7.13478	25.4072	38.9041	23.2908	0.738036	-1.2581	-0.577847	1.26434	-0.955499	UCACUGAACAAUGAAUGCAAC	mature miRNA	standard	MIMAT0026522	gga-miR-181b-1-3p	gga-miR-181b-1-3p
799	gga-miR-6622-3p	0.765248	11.1146	4.24277	16.0262	14.3498	0.181553	1.27012	12.7174	13.4561	13.4243	3.56818	12.4069	16.8146	39.567	3.59584	5.40915	14.7445	0.402917	1.55604	-1.90045	0.600213	0.249038	UGUGGGGACAUUUCUGUGGCAUU	mature miRNA	standard	MIMAT0025825	gga-miR-6622-3p	gga-miR-6622-3p
175	gga-miR-190-5p	0.766748	11.5166	17.9709	4.06909	8.09002	1.10972	7.81549	0.00322998	0.0160492	40.9923	0.000137471	16.5712	18.4846	0.0367361	0.124113	0.00158287	1.69842	12.4825	1.1947	-8.36755	3.52534	-3.28641	UGAUAUGUUUGAUAUAUUAGGU	mature miRNA	standard	MIMAT0001155	gga-miR-190-5p	gga-miR-190-5p
475	gga-miR-1690-5p	0.768331	286.056	87.1469	327.985	148.358	0.0864441	0.613142	417.02	303.898	278.484	253.369	177.509	361.416	310.754	524.043	335.127	108.585	-0.206457	0.0321845	0.912092	0.403469	-0.709068	UCCAGAGGCAAAGGAGCACUGCU	mature miRNA	standard	MIMAT0007581	gga-miR-1690-5p	gga-miR-1690-5p
257	gga-miR-489-3p	0.769064	964.766	224.938	937.154	251.872	-0.0513095	0.365137	1226.64	1095.44	1034.1	682.571	785.073	1083.89	1263.23	673.341	701.38	963.929	-0.178495	0.205595	-0.618967	0.0392183	0.296101	AGUGACAUCAUAUGUACGGCUGC	mature miRNA	standard	MIMAT0003365	gga-miR-489-3p	gga-miR-489-3p
268	gga-miR-1306-5p	0.769967	103.227	28.8971	105.07	26.0654	0.0444228	0.317421	63.0599	82.5665	118.203	122.649	129.655	76.4501	105.376	97.8753	98.166	147.485	0.277794	0.351923	-0.27225	-0.321243	0.18589	ACCACCUCCCCUGCAAACGUCCAGU	mature miRNA	standard	MIMAT0026763	gga-miR-1306-5p	gga-miR-1306-5p
316	gga-miR-1562-5p	0.770931	390.697	136.111	396.075	196.546	-0.0882378	0.633264	625.827	288.031	368.269	365.018	306.341	552.033	292.402	637.657	343.773	154.512	-0.18101	0.021733	0.792021	-0.0865111	-0.987423	GCACUGUAGAUGGAGGGGCUGC	mature miRNA	standard	MIMAT0007420	gga-miR-1562-5p	gga-miR-1562-5p
49	gga-miR-20a-3p	0.773399	139.047	148.447	116.709	78.0156	0.183618	1.33272	131.789	43.3387	390.343	15.9837	113.78	136.443	129.617	230.815	44.3203	42.3485	0.0500709	1.58053	-0.758009	1.47136	-1.42586	AAUCUACUGCAUUAUAAGCACUUAAAGU	mature miRNA	standard	MIMAT0026497	gga-miR-20a-3p	gga-miR-20a-3p
574	gga-miR-1770	0.773955	3341.52	685.593	3473.56	819.46	0.0488596	0.355535	4198.53	3432.08	2897.67	3727.48	2451.85	3897.42	3047.39	4615	3335.89	2472.09	-0.107365	-0.171509	0.67144	-0.160129	0.0118609	CUGCGGGGGAGGAGGGAGGGGG	mature miRNA	standard	MIMAT0007679	gga-miR-1770	gga-miR-1770
586	gga-miR-1779	0.775936	247.585	142.382	250.188	148.2	0.0566322	0.415882	123.174	265.903	80.4718	380.302	388.072	145.169	172.139	112.462	423.03	398.139	0.237036	-0.627326	0.482888	0.153617	0.0369466	AGACGUGGACUGGAACACCUGAG	mature miRNA	standard	MIMAT0007690	gga-miR-1779	gga-miR-1779
88	gga-miR-34a-3p	0.777232	71.3726	41.2863	80.5596	68.968	-0.305244	2.25513	84.5409	81.6729	30.2792	31.7353	128.635	161.871	145.845	48.3659	40.2726	6.44382	0.937124	0.836503	0.675665	0.343707	-4.31922	CAAUCAGCAAGUAUACUGCCCUA	mature miRNA	standard	MIMAT0026535	gga-miR-34a-3p	gga-miR-34a-3p
661	gga-miR-3538	0.780321	668.698	315.111	727.429	604.166	-0.0966013	0.724103	336.756	920.592	476.874	530.964	1078.3	353.082	580.092	236.624	711.771	1755.58	0.068302	-0.666279	-1.01101	0.422799	0.703182	GUUCGGUGAUGAAACCAUGGA	mature miRNA	standard	MIMAT0016389	gga-miR-3538	gga-miR-3538
248	gga-miR-458a-3p	0.783243	145.831	78.4596	120.146	34.8992	-0.145887	1.10883	136.187	218.826	233.185	60.098	80.858	152.016	146.409	66.4776	129.665	106.165	0.158635	-0.57978	-1.81053	1.1094	0.39284	AUAGCUCUUUGAAUGGUACUGC	mature miRNA	standard	MIMAT0007746	gga-miR-458a-3p	gga-miR-458a-3p
906	gga-miR-7440-3p	0.783338	140.825	54.533	144.684	35.0886	0.112262	0.853644	210.571	154.914	59.2244	148.958	130.456	179.718	138.49	172.783	91.2297	141.201	-0.228571	-0.161684	1.5447	-0.707331	0.114193	UUUGGUGUAGGCCAGGACAGC	mature miRNA	standard	MIMAT0029035	gga-miR-7440-3p	gga-miR-7440-3p
763	gga-miR-6591-3p	0.783748	95.0033	67.7045	93.3288	62.7533	0.103653	0.789731	139.066	83.3907	41.8364	186.657	24.0663	100.476	66.0274	35.7152	197.834	66.5914	-0.46891	-0.336822	-0.228222	0.0838959	1.46832	GCAGCCCGACGGACCGGCU	mature miRNA	standard	MIMAT0025684	gga-miR-6591-3p	gga-miR-6591-3p
644	gga-miR-3524b-3p	0.784965	73.6271	16.6804	92.347	50.0388	0.118505	0.908187	100.649	67.4025	71.7238	55.1838	73.1762	139.981	106.672	134.872	51.8211	28.3892	0.475894	0.662308	0.911063	-0.0907068	-1.36603	CACAGAAUUGUGGGAUGGCUG	mature miRNA	standard	MIMAT0025753	gga-miR-3524b-3p	gga-miR-3524b-3p
931	gga-miR-7452-5p	0.786086	39.2196	29.5365	32.5096	16.5874	-0.168871	1.30119	47.3673	33.0395	13.7053	86.0418	15.9441	36.639	8.36766	27.2883	53.9313	36.322	-0.370513	-1.98129	0.993553	-0.673914	1.18782	ACAGGGCUGGCUGAUCCGUGC	mature miRNA	standard	MIMAT0029058	gga-miR-7452-5p	gga-miR-7452-5p
830	gga-miR-6651-5p	0.787541	339.701	158.53	331.544	192.071	-0.0735307	0.570591	178.207	288.673	546.203	221.918	463.504	156.678	233.932	302.405	307.533	657.172	-0.185756	-0.303349	-0.852953	0.470717	0.503688	ACCAGGUUGCCUAAGGAGGGG	mature miRNA	standard	MIMAT0025751	gga-miR-6651-5p	gga-miR-6651-5p
86	gga-miR-33-3p	0.789778	40.7268	16.5313	42.8697	24.2326	-0.100801	0.790816	39.1626	41.5475	61.2861	15.473	46.1648	46.4806	65.3596	28.9725	8.81756	64.7184	0.247152	0.653636	-1.08087	-0.811301	0.487383	AAUGUUCCUGCAGUGCAGUA	mature miRNA	standard	MIMAT0026490	gga-miR-33-3p	gga-miR-33-3p
747	gga-miR-6580-3p	0.790884	14.127	19.8867	20.1082	28.5844	0.66581	5.25207	1.40263	21.5634	45.9341	1.70348	0.0315517	0.017662	16.1893	69.9768	3.43318	10.9238	-6.31133	-0.413539	0.607312	1.01106	8.43555	GUGCAUAUUGGAGGCAAUGAUCU	mature miRNA	standard	MIMAT0025668	gga-miR-6580-3p	gga-miR-6580-3p
97	gga-miR-99a-5p	0.790924	7709.71	884.323	7561.29	831.867	-0.0269567	0.212682	8014.72	8549.49	6267.52	8179.11	7537.7	6459.03	8148.32	7539.89	8558.99	7100.24	-0.311335	-0.069337	0.266649	0.0654961	-0.0862564	AACCCGUAGAUCCGAUCUUGUG	mature miRNA	standard	MIMAT0001103	gga-miR-99a-5p	gga-miR-99a-5p
903	gga-miR-7438-5p	0.792306	43.0301	23.6039	47.5996	23.77	0.148652	1.1809	52.4231	75.576	16.7795	23.5895	46.7822	58.0265	78.933	47.2805	39.3438	14.414	0.146509	0.0626997	1.49454	0.737993	-1.69849	UUUUUCAAGGGGACAACUCAGA	mature miRNA	standard	MIMAT0029030	gga-miR-7438-5p	gga-miR-7438-5p
306	gga-miR-1555-5p	0.792891	127.623	69.6383	102.133	23.6068	-0.105759	0.84261	140.382	132.349	31.9372	107.564	225.881	90.1407	136.088	73.8824	97.7096	112.842	-0.639104	0.0402	1.20999	-0.138626	-1.00126	AGCAAACCCUUCACCCUGCC	mature miRNA	standard	MIMAT0026774	gga-miR-1555-5p	gga-miR-1555-5p
423	gga-miR-1652	0.793653	60.3255	38.1128	55.6129	34.4054	0.12067	0.965076	68.4522	44.4767	5.96733	108.849	73.8823	36.4254	47.0244	17.1237	71.1951	106.296	-0.910151	0.080359	1.52083	-0.612476	0.524784	UCCCUGUGUCCCCUCGGUGGCA	mature miRNA	standard	MIMAT0007531	gga-miR-1652	gga-miR-1652
420	gga-miR-1650	0.797127	26.1785	20.8478	22.084	16.967	-0.0622061	0.506297	44.23	2.70535	5.47403	46.0132	32.4702	29.8354	2.77636	8.93894	45.4069	23.4622	-0.567998	0.0373781	0.707502	-0.0191344	-0.468778	UCCUCUGAGCUCAGCUUCGCCUCU	mature miRNA	standard	MIMAT0007528	gga-miR-1650	gga-miR-1650
590	gga-miR-1782	0.797703	201.575	66.6357	204.568	91.6352	-0.113331	0.92511	299.807	237.495	136.353	176.901	157.316	261.361	218.002	294.607	192.377	56.4923	-0.19799	-0.123559	1.11144	0.120992	-1.47754	ACAUUCAUUGGAGCAGGGACA	mature miRNA	standard	MIMAT0007694	gga-miR-1782	gga-miR-1782
349	gga-miR-1592	0.798096	62.1395	37.5249	58.671	45.7267	-0.189714	1.55173	39.3823	117.498	40.6488	84.2106	28.9576	22.1045	27.3222	135.823	49.1111	58.9945	-0.833207	-2.10449	1.74044	-0.777952	1.02664	CACUGCCUCAGACAACGGGUGU	mature miRNA	standard	MIMAT0007455	gga-miR-1592	gga-miR-1592
396	gga-miR-1630	0.800356	13.4463	20.2505	4.94731	9.49938	1.01385	8.38939	0.00294927	45.5789	21.6082	0.000138759	0.041298	0.023046	21.8044	0.0960804	2.80887	0.00412072	2.96609	-1.06375	-7.81312	14.3051	-3.3251	AAAGAGGAAACUGAAGCUGAAA	mature miRNA	standard	MIMAT0007501	gga-miR-1630	gga-miR-1630
40	gga-miR-17-5p	0.80158	5998.63	822.618	6089.71	919.232	0.0211803	0.176377	6337.83	4793.62	6911.62	5584.51	6365.57	5602.5	5725.33	7660.94	5354.33	6105.43	-0.177919	0.256243	0.148497	-0.0607238	-0.0601956	CAAAGUGCUUACAGUGCAGGUAGU	mature miRNA	standard	MIMAT0001114	gga-miR-17-5p	gga-miR-17-5p
641	gga-miR-3064-5p	0.801599	22.9772	16.8377	26.3496	18.1921	-0.197838	1.64765	8.93917	34.836	42.5256	2.81758	25.7676	30.0987	45.1912	16.0261	0.557213	39.8747	1.75149	0.375465	-1.40791	-2.33815	0.629915	UGGCUGUUGUGGUGUGCAAAA	mature miRNA	standard	MIMAT0025631	gga-miR-3064-5p	gga-miR-3064-5p
395	gga-miR-1629	0.801677	1789.59	170.554	1772.24	473.962	-0.0626812	0.522235	1618.47	2022.07	1894.27	1642.21	1770.93	1856.47	2140.69	968.257	2102.18	1793.6	0.197932	0.0822488	-0.968179	0.356247	0.0183457	UGCUGUCGGUGGGUUUGUUCU	mature miRNA	standard	MIMAT0007500	gga-miR-1629	gga-miR-1629
397	gga-miR-1631	0.802827	133.493	63.9178	122.062	52.122	-0.125115	1.04867	113.327	239.142	123.833	125.631	65.5339	55.0524	96.5587	195.005	121.503	142.189	-1.04161	-1.30839	0.655118	-0.0481975	1.1175	AAACUGGCGACGUGGGACGGUC	mature miRNA	standard	MIMAT0007502	gga-miR-1631	gga-miR-1631
45	gga-miR-19a-3p	0.806742	1858.03	1428.02	1589.99	339.104	0.099666	0.852789	821.264	666.324	3941.24	1120.82	2740.48	1343.93	1333.15	2152	1471.42	1649.46	0.710541	1.00054	-0.872969	0.392648	-0.732434	UGUGCAAAUCUAUGCAAAACUGA	mature miRNA	standard	MIMAT0001112	gga-miR-19a-3p	gga-miR-19a-3p
79	gga-miR-30d	0.807856	5601.64	1034.96	5445.13	707.943	-0.0294416	0.253418	4994.68	5832.7	4216.66	6038.13	6926.05	5034.48	6646.53	4854.25	5453.9	5236.5	0.0114511	0.188437	0.203146	-0.146813	-0.40343	UGUAAACAUCCCCGACUGGAAG	mature miRNA	standard	MIMAT0001129	gga-miR-30d	gga-miR-30d
21	gga-miR-7	0.808113	1578.21	548.535	1451.32	567.141	-0.119009	1.02578	632.756	1792.31	1746.28	1663.69	2056	1534.51	1499.82	657.958	2245.29	1319.02	1.27806	-0.257033	-1.40822	0.43252	-0.640374	UGGAAGACUAGUGAUUUUGUUG	mature miRNA	standard	MIMAT0001157	gga-miR-7	gga-miR-7
813	gga-miR-6637-3p	0.81215	14.2101	11.0669	15.5273	14.4367	0.691879	6.0953	22.8213	17.2025	5.4489	25.556	0.0216538	13.791	0.264963	4.2071	23.8305	35.543	-0.726653	-6.02068	-0.37314	-0.100857	10.6807	GCUGGGCUGUGCCUGCAAUCGGU	mature miRNA	standard	MIMAT0025733	gga-miR-6637-3p	gga-miR-6637-3p
87	gga-miR-33-5p	0.812411	70.5681	78.1829	34.2207	23.8885	-0.163159	1.43945	10.7885	4.60283	141.872	27.2225	168.354	25.767	12.0153	40.5207	20.1159	72.6845	1.25603	1.38429	-1.80786	-0.436466	-1.21178	GUGCAUUGUAGUUGCAUUGC	mature miRNA	standard	MIMAT0001100	gga-miR-33-5p	gga-miR-33-5p
853	gga-miR-6673-3p	0.81367	7.96901	17.6411	2.79403	6.12139	-0.282121	2.50624	0.00245939	0.0143457	39.5256	0.272858	0.029716	0.0216268	0.0301938	13.7436	0.171911	0.0027568	3.13645	1.07363	-1.52403	-0.666489	-3.43017	ACCUGAGAAUGAGAUGUGCUGU	mature miRNA	standard	MIMAT0025775	gga-miR-6673-3p	gga-miR-6673-3p
721	gga-miR-6567-3p	0.81474	140.982	25.5055	142.948	18.0177	0.0301409	0.269348	107.235	140.11	178.801	143.067	135.698	125.663	131.093	137.101	170.762	150.119	0.228781	-0.0959719	-0.383112	0.2553	0.145707	GGCAGCGCGGAGCGGAGCUUU	mature miRNA	standard	MIMAT0025640	gga-miR-6567-3p	gga-miR-6567-3p
387	gga-miR-1624	0.815761	194.077	76.2863	189.071	87.5263	-0.0778309	0.699472	194.979	215.25	101.384	306.014	152.757	92.5832	170.257	123.783	293.699	265.031	-1.0745	-0.338301	0.287982	-0.0592598	0.794921	ACACCGCACUGGCAGGGAGCA	mature miRNA	standard	MIMAT0007492	gga-miR-1624	gga-miR-1624
162	gga-miR-153-5p	0.817594	383.88	298.214	315.543	185.52	-0.0719423	0.653216	308.88	164.543	813.189	83.3938	549.395	210.416	246.395	426.969	115.185	578.75	-0.553797	0.582509	-0.92946	0.465938	0.0750983	UCAUUUUUGUGAUGUUGCAGCU	mature miRNA	standard	MIMAT0026502	gga-miR-153-5p	gga-miR-153-5p
678	gga-miR-6545-5p	0.819934	23.1543	14.9977	23.7717	11.1746	0.130973	1.20504	16.1928	48.2689	25.1952	15.5529	10.5617	12.3914	20.505	22.7976	20.7115	42.4529	-0.386017	-1.23512	-0.144269	0.41325	2.00702	GGCAGAAAAGGGCUGCAGCUU	mature miRNA	standard	MIMAT0025593	gga-miR-6545-5p	gga-miR-6545-5p
41	gga-miR-18a-3p	0.821745	49.6557	22.1143	49.7737	14.1423	0.0987879	0.918378	49.193	19.3115	67.1354	74.2195	38.4191	59.997	54.2068	32.6372	64.7819	37.2457	0.286437	1.48902	-1.04056	-0.196209	-0.0447476	ACUGCCCUAAGUGCUCCUUCUG	mature miRNA	standard	MIMAT0026499	gga-miR-18a-3p	gga-miR-18a-3p
781	gga-miR-6606-5p	0.823914	3642.67	851.137	3701.49	807.443	0.0336619	0.316885	4237.32	4075.74	3478.43	4200.08	2221.79	3611.9	3372.79	4803.43	4082.11	2637.23	-0.230394	-0.27312	0.465626	-0.0411019	0.2473	GAGGAGCGGGAGGAGCGGGA	mature miRNA	standard	MIMAT0025700	gga-miR-6606-5p	gga-miR-6606-5p
795	gga-miR-6618-5p	0.825467	168.717	94.7298	165.545	157.467	-0.263097	2.49927	262.66	170.659	137.978	245.686	26.6016	57.5378	39.7245	66.3805	275.418	388.663	-2.19061	-2.10301	-1.0556	0.164806	3.86894	AGAGGCUGCUGUUCCUCUCCUG	mature miRNA	standard	MIMAT0025714	gga-miR-6618-5p	gga-miR-6618-5p
872	gga-miR-6689-3p	0.825947	14.7558	9.29423	16.0001	12.8692	0.640331	6.09996	17.5658	17.6265	25.2578	13.3041	0.0250487	0.218143	12.4233	15.7378	15.6118	36.0096	-6.33135	-0.504692	-0.682497	0.230764	10.4894	UGAUGGCGCUCGCAGAACUGCA	mature miRNA	standard	MIMAT0025795	gga-miR-6689-3p	gga-miR-6689-3p
474	gga-miR-1689-5p	0.827415	30.5468	18.155	42.0031	28.6644	-0.145508	1.39821	46.4948	32.5681	31.838	41.8073	0.0258569	40.5263	49.9361	80.0968	39.4516	0.00492186	-0.198211	0.616623	1.33099	-0.0836728	-2.39327	UCUCUGCUUACAGUGUCUGGGG	mature miRNA	standard	MIMAT0007579	gga-miR-1689-5p	gga-miR-1689-5p
212	gga-miR-222a	0.829392	8340.02	904.451	8180.27	366.724	-0.022214	0.215987	8658.7	9580.03	7963.78	8378.2	7119.39	7776.3	7892.6	8480.63	8125.67	8626.14	-0.155068	-0.279529	0.0907191	-0.0441538	0.276961	AGCUACAUCUGGCUACUGGGUCUC	mature miRNA	standard	MIMAT0001107	gga-miR-222a	gga-miR-222a
767	gga-miR-6594-5p	0.830102	26.8512	19.7151	18.6491	15.6545	0.378513	3.69601	20.9536	40.1003	51.3405	21.8342	0.0272988	1.6053	31.1543	34.0448	24.1159	2.32507	-3.70628	-0.364183	-0.592664	0.143398	6.41229	UGGGGGUGGCGUGAGUUGUGG	mature miRNA	standard	MIMAT0025688	gga-miR-6594-5p	gga-miR-6594-5p
518	gga-miR-1728-3p	0.830148	23.1309	13.6442	20.389	11.6005	-0.170177	1.66216	36.4188	18.9034	4.48923	36.7761	19.0671	16.5736	3.97882	18.4133	30.0611	32.9184	-1.13579	-2.24823	2.03621	-0.290871	0.787805	AGGCUUCUGUAGAUCAGCCAGC	mature miRNA	standard	MIMAT0007628	gga-miR-1728-3p	gga-miR-1728-3p
820	gga-miR-6643-5p	0.830603	1293.2	381.224	1276.98	466.864	-0.0357454	0.350093	956.589	1141.43	1027.16	1882.11	1458.72	1105.94	933.024	1242.35	2086.61	1017	0.209299	-0.290859	0.274409	0.148809	-0.520385	CCAGGGCUGGCAGGGGAGGGU	mature miRNA	standard	MIMAT0025741	gga-miR-6643-5p	gga-miR-6643-5p
654	gga-miR-3532-3p	0.830704	27.1134	13.0006	30.4298	20.1832	0.168148	1.64786	23.8912	8.49062	38.941	40.1474	24.0968	22.6297	66.2324	18.1105	20.1355	25.0407	-0.0782583	2.96359	-1.10446	-0.995564	0.0554312	UUGGAGGCUGCAGUGUCAUGGU	mature miRNA	standard	MIMAT0016383	gga-miR-3532-3p	gga-miR-3532-3p
11	gga-let-7g-5p	0.833014	3189.5	367.553	3156.88	888.375	-0.0611102	0.607345	2665.12	3231.3	3637.23	3030.01	3383.84	3785.95	3724.59	1859.08	3819.53	2595.24	0.506453	0.204968	-0.968247	0.334071	-0.382796	UGAGGUAGUAGUUUGUACAGU	mature miRNA	standard	MIMAT0001160	gga-let-7g-5p	gga-let-7g-5p
858	gga-miR-6677-3p	0.836391	29.8734	17.3941	51.9553	65.9307	0.148076	1.50267	16.396	45.982	7.41172	45.6172	33.9601	4.83038	36.3208	12.6315	39.101	166.893	-1.76313	-0.340272	0.769147	-0.222372	2.29701	UGCUCAGACACGUCAGGAGGA	mature miRNA	standard	MIMAT0025781	gga-miR-6677-3p	gga-miR-6677-3p
839	gga-miR-6660-3p	0.836401	40.4099	28.6313	31.9767	10.15	-0.116837	1.18573	42.7051	30.7632	11.0075	87.429	30.1447	30.4484	15.2246	37.9566	41.1031	35.1508	-0.488042	-1.0148	1.78586	-1.08887	0.221657	UCUGACAUGGCUCUGCUCCGCAGU	mature miRNA	standard	MIMAT0025761	gga-miR-6660-3p	gga-miR-6660-3p
177	gga-miR-193a-5p	0.837268	83.6078	20.8645	80.7025	26.5382	-0.0786721	0.802751	81.005	53.9762	101.427	76.0664	105.565	117.047	87.5172	65.0837	87.2623	46.6029	0.531001	0.697243	-0.640069	0.1981	-1.17964	UGGGUCUUUGCGGGCGAGAUGA	mature miRNA	standard	MIMAT0026787	gga-miR-193a-5p	gga-miR-193a-5p
696	gga-miR-6554-5p	0.837925	51.7123	40.4497	75.775	67.3662	-0.25096	2.57133	106.921	65.7402	21.8425	3.45602	60.6011	138.136	112.437	122.98	2.50306	2.81838	0.369538	0.774272	2.49322	-0.465416	-4.42641	UGUUUUUACAUUACACAGCAUA	mature miRNA	standard	MIMAT0025615	gga-miR-6554-5p	gga-miR-6554-5p
928	gga-miR-7451-3p	0.837982	13.8149	7.64421	15.5554	12.3355	-0.227489	2.33168	11.8067	21.5725	9.99951	4.09876	21.5971	34.2633	14.6557	18.6283	9.01419	1.21539	1.53705	-0.557728	0.897565	1.13701	-4.15135	UUGCUUCUUCUUAUCCCACAGU	mature miRNA	standard	MIMAT0029057	gga-miR-7451-3p	gga-miR-7451-3p
758	gga-miR-6587-5p	0.840944	45.5212	21.8095	61.5652	51.0428	0.08128	0.848913	33.7318	46.597	18.317	76.7992	52.1612	19.029	52.7682	12.8122	87.6368	135.58	-0.825912	0.179432	-0.515661	0.190447	1.37809	UCUCCAGCGCAAACCUCACGCAG	mature miRNA	standard	MIMAT0025678	gga-miR-6587-5p	gga-miR-6587-5p
77	gga-miR-30c-2-3p	0.841026	60.0819	24.1123	64.8422	28.3576	0.0753825	0.78773	55.3825	56.0063	101.319	38.3936	49.3084	65.4034	107.377	47.1175	32.5217	71.7915	0.239936	0.939027	-1.10456	-0.239465	0.54198	UGGGAGAAGGCUGUUUACUCU	mature miRNA	standard	MIMAT0026515	gga-miR-30c-2-3p	gga-miR-30c-2-3p
882	gga-miR-6698-3p	0.841342	78.9576	88.5931	92.1476	79.9063	0.176894	1.85225	49.8971	131.995	206.428	6.43799	0.029441	117.547	204.649	106.019	32.5173	0.00573637	1.23621	0.632667	-0.96132	2.33653	-2.35961	UUAGGAGAGAGUGAGAAGUAAGU	mature miRNA	standard	MIMAT0025805	gga-miR-6698-3p	gga-miR-6698-3p
980	gga-miR-7477-3p	0.841631	38.2191	32.6552	32.4757	24.5867	0.239923	2.51691	61.0575	19.4618	26.9374	82.0613	1.57752	28.5495	19.3596	6.66917	71.8806	35.9198	-1.0967	-0.0075991	-2.01403	-0.1911	4.50905	UACCGCCCCGUUCUGCGCUCGGA	mature miRNA	standard	MIMAT0029109	gga-miR-7477-3p	gga-miR-7477-3p
360	gga-miR-1600	0.841635	38.9287	39.5167	31.8783	28.4693	0.244001	2.55975	17.6851	104.66	39.8864	31.0514	1.3605	6.61719	23.6887	80.8668	21.2612	26.9574	-1.41824	-2.14344	1.01965	-0.546433	4.30847	UGGGCUGACAACAGAGGGCC	mature miRNA	standard	MIMAT0007466	gga-miR-1600	gga-miR-1600
893	gga-miR-6708-5p	0.842888	490.261	182.365	470.66	180.795	-0.0596544	0.630904	554.423	743.936	473.632	436.918	242.394	416.18	385.044	706.266	596.653	249.155	-0.413779	-0.950156	0.576446	0.44953	0.0396866	UAUGGGAGGAGCGGUGAGCAGCA	mature miRNA	standard	MIMAT0025818	gga-miR-6708-5p	gga-miR-6708-5p
272	gga-miR-1397-3p	0.844492	163.739	59.8866	163.888	76.422	-0.121673	1.30032	131.238	223.977	79.2747	170.684	213.521	206.126	240.904	147.399	183.545	41.4649	0.651345	0.105111	0.894793	0.104805	-2.36442	GAUGUAACCCAACGCAGCAUGA	mature miRNA	standard	MIMAT0007284	gga-miR-1397-3p	gga-miR-1397-3p
266	gga-miR-762	0.844553	1552.58	442.135	1529.24	516.185	-0.0419049	0.448021	2217.29	1602.73	1380.55	1564.57	997.748	1693.37	1295.5	2291.34	1469.04	896.946	-0.388903	-0.307023	0.730953	-0.0908951	-0.153655	GGGGCUUUGGGGAGGGAGGGGA	mature miRNA	standard	MIMAT0007752	gga-miR-762	gga-miR-762
798	gga-miR-6621-5p	0.850543	43.1686	15.6885	41.2327	12.6018	-0.0369284	0.410924	54.9751	24.0947	32.3035	62.2066	42.2631	33.3765	27.7967	36.0814	57.3532	51.556	-0.719946	0.206193	0.159564	-0.117193	0.28674	ACAGGGAUUACAGGGCUCUGA	mature miRNA	standard	MIMAT0025718	gga-miR-6621-5p	gga-miR-6621-5p
318	gga-miR-1564-3p	0.856627	30.1473	26.0261	33.8643	26.1057	0.0929219	1.0786	44.2801	9.80323	11.8409	69.4258	15.3864	31.6177	3.74704	29.2023	75.9011	28.8536	-0.485927	-1.38751	1.3023	0.128649	0.907093	CUCCUCUGCCGUGCUGGUUGUG	mature miRNA	standard	MIMAT0007424	gga-miR-1564-3p	gga-miR-1564-3p
607	gga-miR-1797	0.857279	83.8381	37.981	79.7479	28.5003	-0.0470989	0.54924	69.5716	146.556	67.7314	88.2879	47.043	44.401	115.12	59.7159	98.326	81.1762	-0.647907	-0.348314	-0.181709	0.155358	0.787077	GCUUGGAACUGAGCAGGAACUG	mature miRNA	standard	MIMAT0007711	gga-miR-1797	gga-miR-1797
898	gga-miR-6713-3p	0.859436	20.6916	36.2634	5.12846	10.0081	-0.284754	3.37237	0.00310129	83.7518	19.6589	0.000127616	0.0440523	0.0266961	22.9098	2.70008	0.00155233	0.0041739	3.10569	-1.87015	-2.86411	3.60456	-3.39975	AAGAAGCUGUAAUCAUCA	mature miRNA	standard	MIMAT0025823	gga-miR-6713-3p	gga-miR-6713-3p
71	gga-miR-29c-5p	0.85998	49.0588	72.9968	25.686	10.1028	0.13634	1.62105	11.2285	32.2868	178.237	3.5886	19.9532	19.8652	33.1288	29.6235	10.9056	34.907	0.823079	0.0371387	-2.58898	1.60357	0.806894	CCGAUUUCUCUUGGUGUUCAG	mature miRNA	standard	MIMAT0026544	gga-miR-29c-5p	gga-miR-29c-5p
128	gga-miR-130b-5p	0.862799	88.5814	39.3072	88.5984	29.5043	0.0520301	0.631521	86.9999	68.1026	147.436	41.7448	98.6243	126.389	103.03	95.7321	54.852	62.9882	0.538787	0.59729	-0.62301	0.393946	-0.646862	CCUCUUUCCCUGUUGCACUACU	mature miRNA	standard	MIMAT0026530	gga-miR-130b-5p	gga-miR-130b-5p
833	gga-miR-6654-3p	0.864652	46.6366	19.8421	43.6499	14.6094	-0.0503655	0.619805	57.335	24.1315	35.0457	74.8554	41.8152	38.903	29.911	64.0093	53.3477	32.0787	-0.559537	0.309754	0.869046	-0.48868	-0.382411	UCAGCACUGGGGCUGAGCUGGCA	mature miRNA	standard	MIMAT0025755	gga-miR-6654-3p	gga-miR-6654-3p
659	gga-miR-3536	0.866789	488.297	232.585	489.917	264.198	-0.131505	1.64464	777.087	558.318	146.286	405.844	553.95	791.191	628.438	503.257	445.566	81.1338	0.0259513	0.170683	1.78251	0.134714	-2.77138	CUGCAUACGAGUAGACCCUUUC	mature miRNA	standard	MIMAT0016387	gga-miR-3536	gga-miR-3536
339	gga-miR-1583	0.868832	287.008	114.119	292.969	96.1543	0.0563961	0.716437	409.909	238.748	141.497	396.517	248.37	394.863	242.398	332.345	343.482	151.758	-0.0539505	0.0218869	1.23191	-0.207146	-0.710722	CGUAGGGCCGUGGGACGGCA	mature miRNA	standard	MIMAT0007444	gga-miR-1583	gga-miR-1583
138	gga-miR-135a-3-3p	0.871279	11.6881	13.1583	12.277	14.0824	0.319225	4.13342	11.9258	0.0690965	32.0417	14.3777	0.0261434	1.52808	10.332	35.0469	14.4743	0.00374641	-2.9643	7.22429	0.129338	0.00966348	-2.80286	AUGUAGGGCGAAAAGCCAUGGG	mature miRNA	standard	MIMAT0031038	gga-miR-135a-3-3p	gga-miR-135a-3-3p
771	gga-miR-6597-3p	0.87146	25.5047	19.7558	19.2345	21.1742	0.176302	2.28606	46.7014	31.5378	10.0585	39.2019	0.0238653	22.7272	16.4312	3.27679	53.3462	0.391165	-1.03904	-0.940642	-1.61806	0.444462	4.03479	CCUUCCCUGACGUAGAGGCCGGCC	mature miRNA	standard	MIMAT0025692	gga-miR-6597-3p	gga-miR-6597-3p
637	gga-miR-2188-3p	0.8733	15.2937	25.9763	3.68196	1.83355	0.33715	4.43599	9.92657	3.82929	61.2645	1.42153	0.0266169	0.817668	4.06335	5.87567	3.47734	4.17575	-3.60171	0.0855936	-3.38223	1.29054	7.29355	GAUAUAUGUGGUCAGACCUAUC	mature miRNA	standard	MIMAT0027028	gga-miR-2188-3p	gga-miR-2188-3p
208	gga-miR-219a	0.874458	202.224	264.583	108.531	53.1728	0.140078	1.86025	13.2363	66.1722	649.418	45.3696	236.921	58.7916	85.2279	95.3737	104.704	198.556	2.15111	0.365099	-2.76748	1.20652	-0.254858	UGAUUGUCCAAACGCAAUUCU	mature miRNA	standard	MIMAT0001170	gga-miR-219a	gga-miR-219a
506	gga-miR-1718	0.882536	184.043	24.2721	188.465	59.9475	-0.035102	0.498585	218.564	188.223	163.683	191.674	158.07	225.055	177.012	240.545	209.905	89.8099	0.0422231	-0.088594	0.555398	0.131079	-0.815616	ACUAAGGACAGAGGAACGGAG	mature miRNA	standard	MIMAT0007615	gga-miR-1718	gga-miR-1718
33	gga-miR-15c-5p	0.884045	1209.85	342.944	1200.57	244.059	0.017308	0.249074	1042.5	1315.89	1467.2	696.05	1527.61	1221.75	1368.51	1141.21	821.309	1450.06	0.228909	0.0565671	-0.362502	0.238733	-0.0751675	UAGCAGCACAUCAUGGUUUGUA	mature miRNA	standard	MIMAT0007737	gga-miR-15c-5p	gga-miR-15c-5p
270	gga-miR-1329-5p	0.885976	123.539	47.7497	111.747	20.9531	-0.0569701	0.833857	127.466	145.745	182.84	53.9378	107.707	140.705	107.55	82.2754	117.287	110.92	0.14256	-0.438441	-1.15205	1.12068	0.0424034	UACAGUGAUCACGUUACGAUGG	mature miRNA	standard	MIMAT0007281	gga-miR-1329-5p	gga-miR-1329-5p
69	gga-miR-29b-3p	0.886213	1015.86	951.238	795.676	260.275	0.0729429	1.0699	319.476	367.35	2566.97	534.143	1291.38	718.714	715.639	1255.36	671.956	616.711	1.16971	0.962078	-1.03197	0.331143	-1.06625	UAGCACCAUUUGAAAUCAGUGUU	mature miRNA	standard	MIMAT0001097	gga-miR-29b-3p	gga-miR-29b-3p
573	gga-miR-1769-5p	0.887324	45.6169	34.2243	70.2072	56.3835	-0.272092	4.03069	73.0967	88.5375	5.113	30.2027	31.1344	108.162	67.9041	141.187	33.4335	0.349543	0.565312	-0.382789	4.78729	0.146618	-6.4769	CUUCAGGCUUUUCUCACACCUG	mature miRNA	standard	MIMAT0007677	gga-miR-1769-5p	gga-miR-1769-5p
690	gga-miR-6551-5p	0.887911	66.6349	44.7277	55.006	22.7933	-0.0574441	0.855453	94.053	51.3346	15.9963	128.966	42.8243	62.2479	29.6838	36.3905	86.8566	59.8512	-0.595449	-0.790255	1.18582	-0.570287	0.48295	CGGUGCAUCUCUGCAGCCCGCA	mature miRNA	standard	MIMAT0025609	gga-miR-6551-5p	gga-miR-6551-5p
681	gga-miR-6547-3p	0.888059	84.9277	66.5738	57.3239	22.0488	-0.0854817	1.27468	64.8278	73.8913	7.94346	86.878	191.098	46.4873	47.9269	35.2685	65.0844	91.8521	-0.479774	-0.624568	2.15054	-0.41668	-1.05693	ACCCCUCCAUCCACCCACUCA	mature miRNA	standard	MIMAT0025598	gga-miR-6547-3p	gga-miR-6547-3p
301	gga-miR-1552-5p	0.888573	141.564	39.6881	151.627	59.9989	0.0445851	0.667938	191.186	111.768	164.967	92.8539	147.043	197.196	216.442	87.1028	90.5722	166.823	0.0446537	0.953474	-0.921388	-0.0358935	0.182079	UUAGUGCGCGGUAAGCUAGGGUG	mature miRNA	standard	MIMAT0007407	gga-miR-1552-5p	gga-miR-1552-5p
971	gga-miR-7472-5p	0.888632	12.0051	15.3889	6.33813	8.49472	0.238483	3.57468	11.0512	3.90304	38.5848	6.46029	0.026116	1.70554	1.6439	21.3712	4.68322	2.28681	-2.6959	-1.24747	-0.852367	-0.464099	6.45225	AUGUGCUGGAGAUGAAGCUGGA	mature miRNA	standard	MIMAT0029098	gga-miR-7472-5p	gga-miR-7472-5p
508	gga-miR-1720-3p	0.891104	91.0189	16.978	94.3597	45.379	-0.0512363	0.785588	84.4211	103.703	111.805	68.7657	86.3999	76.8503	100.424	47.8406	78.3431	168.34	-0.135554	-0.0463457	-1.22468	0.188116	0.962278	AAGCAACGAGAGGUCGGUCUGA	mature miRNA	standard	MIMAT0007618	gga-miR-1720-3p	gga-miR-1720-3p
59	gga-miR-24-3p	0.895975	1969.49	308.879	1941.97	380.39	-0.0285789	0.458887	2437.87	1832.14	2124.63	1702.7	1750.09	1586.69	2340.43	1629.83	1793.46	2359.46	-0.619601	0.353247	-0.382492	0.0749183	0.431034	UGGCUCAGUUCAGCAGGAACAG	mature miRNA	standard	MIMAT0001188	gga-miR-24-3p	gga-miR-24-3p
186	gga-miR-199b	0.901712	164.426	92.6358	138.513	23.4813	-0.0615785	1.04692	129.663	114.839	224.057	61.0341	292.538	164.15	160.9	118.304	135.828	113.384	0.340242	0.486542	-0.921369	1.1541	-1.3674	CAGUAGUCUGCACAUUUGGU	mature miRNA	standard	MIMAT0007583	gga-miR-199b	gga-miR-199b
103	gga-miR-103-1-5p	0.903269	138.952	101.674	116.649	25.8089	0.0696525	1.20339	117.454	29.5683	303.968	98.3213	145.446	139.678	120.13	134.577	74.2662	114.595	0.250014	2.02248	-1.17549	-0.4048	-0.343944	UCGGCUUCUUUACAGUGCUGCCUUG	mature miRNA	standard	MIMAT0031070	gga-miR-103-1-5p	gga-miR-103-1-5p
529	gga-miR-1735	0.904361	57.2898	9.98965	58.5198	22.0251	-0.0459699	0.803355	65.5963	58.0291	40.4773	58.2741	64.0722	28.6917	58.7716	79.5622	45.8833	79.69	-1.19298	0.0183441	0.974969	-0.344884	0.314701	AGGGGCUUUGGGCAGCAUCUG	mature miRNA	standard	MIMAT0007637	gga-miR-1735	gga-miR-1735
332	gga-miR-1576	0.904801	4757.25	848.037	4897.63	1274.66	0.017607	0.309124	4859.67	4802.61	4570.82	5965.83	3587.34	5772.79	3741.85	6081.28	5583.8	3308.46	0.248412	-0.360066	0.41192	-0.0954766	-0.116755	CUCGGGCGGGCGGAGCGGCAC	mature miRNA	standard	MIMAT0007437	gga-miR-1576	gga-miR-1576
156	gga-miR-146c-3p	0.905045	58.5703	76.344	36.8833	33.9084	-0.145875	2.56776	13.3749	106.475	170.124	2.84776	0.0301722	49.7136	88.7141	24.0273	21.956	0.00539665	1.89411	-0.263281	-2.82384	2.94672	-2.48308	AGUCCAUGGUAUUCAGUUCUCU	mature miRNA	standard	MIMAT0007736	gga-miR-146c-3p	gga-miR-146c-3p
580	gga-miR-1774	0.90578	20.7914	15.1723	18.0903	13.6735	0.0840279	1.4907	22.6682	22.6447	13.0751	43.3558	2.21341	10.3273	11.3428	13.1197	42.4528	13.2092	-1.13421	-0.997398	0.00491893	-0.030368	2.57719	CCCCUGCUGAGGUUCUGCUUC	mature miRNA	standard	MIMAT0007685	gga-miR-1774	gga-miR-1774
42	gga-miR-18a-5p	0.907686	1560.84	401.173	1601.03	483.802	0.0273414	0.495136	1967.41	1260.82	1941.36	1067.27	1567.35	1326.75	1700.19	1523.7	1089.52	2364.95	-0.568396	0.431339	-0.349489	0.0297716	0.593481	UAAGGUGCAUCUAGUGCAGAUA	mature miRNA	standard	MIMAT0001113	gga-miR-18a-5p	gga-miR-18a-5p
407	gga-miR-1640	0.90826	87.1067	43.0164	83.2063	38.7587	0.0388767	0.708466	116.7	69.2002	19.9098	123.497	106.227	56.1729	80.801	36.274	112.633	130.151	-1.05486	0.223596	0.865455	-0.132847	0.293038	UUGUCACUGCAGGGCCCCGCGGCC	mature miRNA	standard	MIMAT0007515	gga-miR-1640	gga-miR-1640
2	gga-let-7a-3p	0.908607	569.925	162.819	584.009	227.68	-0.0298429	0.545913	851.059	568.622	476.973	455.27	497.701	886.658	532.295	683.239	553.716	264.137	0.0591173	-0.0952441	0.518482	0.282424	-0.913994	CUAUACAAUCUACUGUCUUUCC	mature miRNA	standard	MIMAT0026491,MIMAT0026543	gga-let-7a-3p	gga-let-7a-3p, gga-let-7k-3p
766	gga-miR-6593-5p	0.909576	73.6511	49.1663	67.61	49.2399	0.0445772	0.824239	94.8049	67.2131	55.0559	142.025	9.1563	49.739	72.33	43.3938	149.823	22.7638	-0.930583	0.105852	-0.343407	0.0771164	1.31391	UGCUGGGAGGGCUCUGUGCGGCU	mature miRNA	standard	MIMAT0025686	gga-miR-6593-5p	gga-miR-6593-5p
935	gga-miR-7454-5p	0.909926	30.1027	18.024	33.8842	21.7997	0.0397686	0.738206	15.3388	21.6486	16.0918	40.9481	56.4861	20.8387	37.0371	7.2028	39.132	65.2106	0.44208	0.774696	-1.1597	-0.0654503	0.207213	UUCUGUGAGACAAACUGAAGUGC	mature miRNA	standard	MIMAT0029062	gga-miR-7454-5p	gga-miR-7454-5p
54	gga-miR-21-5p	0.910062	1333.23	270.129	1499.31	716.481	0.0443544	0.824579	1235.19	1802.46	1288.27	1111.56	1228.67	1347.54	1414.32	601.73	1530.71	2602.25	0.125589	-0.349852	-1.09824	0.461619	1.08266	UAGCUUAUCAGACUGAUGUUGA	mature miRNA	standard	MIMAT0003774	gga-miR-21-5p	gga-miR-21-5p
526	gga-miR-1732	0.910972	71.1346	46.5628	66.972	38.021	-0.0301508	0.566288	85.3924	33.519	28.263	143.127	65.3711	52.0809	35.6525	31.6394	105.915	109.573	-0.713352	0.0890237	0.162809	-0.434398	0.745163	CACCGUGCUGCUGUCGGGCUG	mature miRNA	standard	MIMAT0007634	gga-miR-1732	gga-miR-1732
534	gga-miR-1739	0.911541	50.4947	15.1132	50.1114	15.6854	-0.0196666	0.371767	42.7135	47.7088	34.6668	74.7929	52.5915	38.1882	34.051	44.7745	66.3119	67.2314	-0.161567	-0.486559	0.369123	-0.173634	0.354304	CACAGGACAGGUAGCCAGGCUGG	mature miRNA	standard	MIMAT0007642	gga-miR-1739	gga-miR-1739
976	gga-miR-7475-3p	0.919738	1674.57	364.391	1701.44	344.167	0.0243791	0.508179	1460.7	1877.14	1585.9	2189.03	1260.07	1728.73	1206.36	1550.09	1929.27	2092.77	0.243051	-0.637879	-0.0329461	-0.182242	0.731912	ACGGGCGGGUGGGCGCGGU	mature miRNA	standard	MIMAT0029105	gga-miR-7475-3p	gga-miR-7475-3p
116	gga-miR-124c-3p	0.9209	60.8244	28.778	61.9887	25.6302	0.0324477	0.686343	50.2615	45.4029	54.4135	111.645	42.3994	37.6142	46.82	47.7338	80.1377	97.6376	-0.418178	0.0443404	-0.188954	-0.478364	1.20339	UCAAGGUCCGCUGUGAACACGG	mature miRNA	standard	MIMAT0025600	gga-miR-124c-3p	gga-miR-124c-3p
865	gga-miR-6683-3p	0.922886	5.35881	5.83612	11.8929	13.5635	0.269014	5.83754	3.38145	9.10943	13.5998	0.674498	0.0289154	0.0170914	32.9114	15.7699	0.221906	10.5444	-7.62822	1.85315	0.213589	-1.60386	8.51042	UCAGAGCCUGGGAGUAAACGU	mature miRNA	standard	MIMAT0025788	gga-miR-6683-3p	gga-miR-6683-3p
421	gga-miR-1651-3p	0.923897	27.1295	16.2302	27.1704	16.3966	0.0619741	1.36277	48.9041	6.09189	30.2917	17.4547	32.9052	52.085	31.0034	26.5638	8.42849	17.7712	0.0909126	2.34746	-0.189462	-1.05027	-0.888774	UUGCUUUUGUUGGCCUCUGCUG	mature miRNA	standard	MIMAT0007530	gga-miR-1651-3p	gga-miR-1651-3p
745	gga-miR-6579-3p	0.924652	7.32326	6.40416	15.9141	16.2728	0.0986168	2.19033	13.2158	14.878	4.03965	4.45784	0.0250134	23.9419	13.8824	39.4234	2.31878	0.00410273	0.857279	-0.0999238	3.28675	-0.942977	-2.60804	AGAGGCAUUUCACAGCGUAACA	mature miRNA	standard	MIMAT0025666	gga-miR-6579-3p	gga-miR-6579-3p
389	gga-miR-1625-5p	0.925102	41.0726	24.8226	27.9904	28.3853	-0.0880227	1.96683	54.5856	61.021	35.6377	54.0946	0.0239608	21.6356	34.8882	10.0543	73.1696	0.204222	-1.33511	-0.806568	-1.82559	0.43576	3.09139	UGGACCAGGGCUCUUCCUGCUGGCU	mature miRNA	standard	MIMAT0007493	gga-miR-1625-5p	gga-miR-1625-5p
253	gga-miR-460a-5p	0.927555	129.252	52.2335	136.431	57.377	0.0371832	0.859095	107.696	211.104	149.501	95.8834	82.0769	151.656	215.403	55.1632	127.501	132.433	0.493832	0.0290826	-1.43837	0.411158	0.690218	CCUGCAUUGUACACACUGUGUG	mature miRNA	standard	MIMAT0003778	gga-miR-460a-5p	gga-miR-460a-5p
808	gga-miR-6631-5p	0.929283	18.9466	11.2919	19.56	10.7511	0.0618263	1.46348	20.1805	3.25503	24.8022	33.02	13.4751	28.1722	13.6473	25.8153	26.787	3.37811	0.481311	2.06787	0.0577612	-0.301803	-1.99601	GAAGAGAAUGCUGUGGUUCUGC	mature miRNA	standard	MIMAT0025727	gga-miR-6631-5p	gga-miR-6631-5p
132	gga-miR-133a-5p	0.92949	11.7628	22.8236	9.86265	16.45	0.225019	5.34212	1.90123	0.0123042	52.4635	4.41043	0.0264582	0.0162925	0.0217006	38.7851	3.06996	7.42018	-6.86658	0.818585	-0.43581	-0.522699	8.1316	AGCUGGUAAAAUGGAACCAAAUC	mature miRNA	standard	MIMAT0026509	gga-miR-133a-5p	gga-miR-133a-5p
417	gga-miR-1648-5p	0.930745	137.487	75.529	154.11	115.073	0.0336767	0.814053	152.15	75.3606	62.3902	251.653	145.879	103.391	108.075	45.258	169.478	344.349	-0.557383	0.52015	-0.463145	-0.57034	1.2391	CGGCUCGGCUCGGCUCCGCUC	mature miRNA	standard	MIMAT0007524	gga-miR-1648-5p	gga-miR-1648-5p
93	gga-miR-34c-5p	0.932589	274.091	225.726	257.388	148.528	0.0490474	1.21814	124.657	84.2238	588.136	134.262	439.176	224.912	254.018	276.313	57.6722	474.026	0.851393	1.59263	-1.08985	-1.21911	0.110169	AGGCAGUGUAGUUAGCUGAUUGC	mature miRNA	standard	MIMAT0001180	gga-miR-34c-5p	gga-miR-34c-5p
613	gga-miR-1802	0.936499	26.1411	34.7197	10.5514	18.7336	0.317084	8.36166	0.0035235	78.3847	45.2099	0.000164825	7.10708	0.0281481	43.4708	8.36302	0.890109	0.00481902	2.99795	-0.850524	-2.43454	12.3988	-10.5263	CAGUGACUGCUUUUGUGCUUAU	mature miRNA	standard	MIMAT0007718	gga-miR-1802	gga-miR-1802
532	gga-miR-1737	0.936931	107.657	61.1779	127.127	130.581	-0.0294981	0.783217	81.2214	95.0367	25.6275	173.353	163.047	44.5389	67.5062	34.1905	140.906	348.493	-0.866795	-0.493465	0.415904	-0.298975	1.09584	CAGCACUGCUGCGCUCGGUG	mature miRNA	standard	MIMAT0007640	gga-miR-1737	gga-miR-1737
546	gga-miR-1748	0.937967	37.6653	16.8639	39.0545	20.3997	0.0200786	0.542045	31.2381	16.5903	30.8036	52.1477	57.547	33.5151	16.2381	46.7326	28.8923	69.8942	0.101504	-0.0309578	0.601333	-0.851918	0.280432	ACUGAGGUCUGGGUGCAGCUGA	mature miRNA	standard	MIMAT0007653	gga-miR-1748	gga-miR-1748
367	gga-miR-1607	0.940815	1825.92	343.833	1833.46	242.069	0.0142105	0.402145	1567.45	2123.74	1553.09	2271.06	1614.27	1924.78	1403.6	1949.88	1983.55	1905.5	0.296275	-0.597475	0.328241	-0.195279	0.23929	AGGGGCGGGAGGGGUCGGGC	mature miRNA	standard	MIMAT0007473	gga-miR-1607	gga-miR-1607
688	gga-miR-6550-5p	0.94334	72.0889	29.729	73.8265	34.8985	0.00944642	0.279269	67.1924	65.6732	36.7771	119.237	71.5651	56.0802	54.0768	40.4232	125.67	92.8819	-0.260805	-0.280293	0.136376	0.0758142	0.37614	AAAGCAGCCCAGGAAGCGCU	mature miRNA	standard	MIMAT0025605	gga-miR-6550-5p	gga-miR-6550-5p
358	gga-miR-1598	0.945155	13.9051	15.0781	16.2395	18.8317	0.196319	5.9963	2.10256	34.6151	24.6437	8.13762	0.0266278	0.0146995	7.00777	48.1847	9.21925	16.7709	-7.16024	-2.30437	0.967354	0.180042	9.29881	AUGGUAGCACGGCAAUGAGCAU	mature miRNA	standard	MIMAT0007464	gga-miR-1598	gga-miR-1598
711	gga-miR-6562-3p	0.949069	3.38944	3.75964	13.8178	21.1881	-0.202109	6.64862	2.25246	0.0148083	8.94874	0.375189	5.35598	48.8373	1.07608	19.0829	0.0896701	0.00331071	4.43841	6.18323	1.09252	-2.06492	-10.6598	UCAGUCAUUUCUUGCUCUCUGU	mature miRNA	standard	MIMAT0025833	gga-miR-6562-3p	gga-miR-6562-3p
837	gga-miR-6658-3p	0.949246	172.296	51.9714	179.925	61.3774	0.0275524	0.909529	140.643	213.804	193.772	96.9343	216.326	214.482	212.584	225.488	170.294	76.7785	0.608816	-0.00825537	0.21869	0.812947	-1.49444	CAUGGACGGGGGAAGGAGAUAGC	mature miRNA	standard	MIMAT0025759	gga-miR-6658-3p	gga-miR-6658-3p
246	gga-miR-456-3p	0.95151	705.607	214.231	720.014	232.444	0.0233554	0.807057	830.741	682.618	965.771	393.928	654.975	718.498	829.373	399.951	627.127	1025.12	-0.209416	0.280942	-1.27186	0.670825	0.646283	CAGGCUGGUUAGAUGGUUGUCA	mature miRNA	standard	MIMAT0003777	gga-miR-456-3p	gga-miR-456-3p
871	gga-miR-6688-3p	0.952275	69.7629	57.4261	78.2303	47.642	-0.0309865	1.08795	83.0949	70.6179	157.261	28.578	9.26217	105.657	96.5495	123.556	62.6085	2.78016	0.346562	0.451235	-0.347999	1.13145	-1.73618	UGAGUCACCUGAGGAGGCUUUU	mature miRNA	standard	MIMAT0025794	gga-miR-6688-3p	gga-miR-6688-3p
205	gga-miR-217-5p	0.952729	27.4438	34.8914	24.5258	19.642	-0.0609461	2.16041	38.328	11.8066	83.7627	3.29318	0.0285413	27.2204	53.3601	27.2958	14.7477	0.00493304	-0.493707	2.17617	-1.61763	2.16294	-2.5325	UACUGCAUCAGGAACUGAUUGGAU	mature miRNA	standard	MIMAT0001132	gga-miR-217-5p	gga-miR-217-5p
228	gga-miR-365-3p	0.955149	21.5465	45.2645	22.4509	32.4119	0.171358	6.40263	0.00308551	0.500456	102.495	2.23909	2.49451	0.0187226	78.3786	15.1778	18.6756	0.00384883	2.6012	7.29107	-2.75553	3.06017	-9.34012	UAAUGCCCCUAAAAAUCCUUAU	mature miRNA	standard	MIMAT0003361	gga-miR-365-3p	gga-miR-365-3p
698	gga-miR-6555-5p	0.956791	122.618	59.3534	113.51	33.0234	0.0272496	1.05689	119.475	151.809	37.162	106.706	197.94	141.999	149.951	100.951	105.948	68.7024	0.249173	-0.0177685	1.44176	-0.0102862	-1.52663	GAUCUGCAGAGCCCACAACUAG	mature miRNA	standard	MIMAT0025619	gga-miR-6555-5p	gga-miR-6555-5p
651	gga-miR-3530-5p	0.956986	78.8905	28.6083	76.2953	15.0806	0.0133452	0.519951	88.8935	43.0042	86.2047	116.984	59.3656	91.1561	64.5717	94.365	65.5619	65.8218	0.0362617	0.586424	0.130485	-0.835385	0.14894	GCUCUGCUCGCACCAUUGUGG	mature miRNA	standard	MIMAT0027029	gga-miR-3530-5p	gga-miR-3530-5p
500	gga-miR-1713	0.959477	254.846	84.5603	308.15	151.682	0.0236704	0.979003	259.655	378.293	268.114	223.764	144.405	368.805	306.238	433.744	382.688	49.2732	0.50626	-0.30485	0.693996	0.774191	-1.55124	CUCGGAGAGGGAAGAACGCGGUG	mature miRNA	standard	MIMAT0007609	gga-miR-1713	gga-miR-1713
835	gga-miR-6656-5p	0.959797	34.1656	25.3218	36.8856	25.273	-0.0386087	1.60957	24.7501	23.6641	76.37	10.0552	35.9888	58.8846	37.3004	64.2004	18.6619	5.38056	1.25045	0.656493	-0.250422	0.892154	-2.74172	UGCAGGGCGAGUAGAGAAAGGCAU	mature miRNA	standard	MIMAT0025757	gga-miR-6656-5p	gga-miR-6656-5p
593	gga-miR-1785	0.959917	68.231	39.9021	61.3623	26.7721	-0.0142423	0.595532	71.1782	111.388	24.1181	102.94	31.5312	48.4673	82.1556	46.674	96.6127	32.9017	-0.554424	-0.439159	0.952502	-0.0915144	0.061384	UGAGGGCAGCACUGUGUCCGGG	mature miRNA	standard	MIMAT0007697	gga-miR-1785	gga-miR-1785
368	gga-miR-1608	0.960325	97.4953	84.7484	82.319	57.864	0.0207149	0.875112	144.656	55.8774	37.2831	223.959	25.701	62.7109	50.9439	60.6653	185.41	51.8649	-1.20584	-0.133356	0.70235	-0.272514	1.01293	UGGGACAGUGGCUGCGCCCUCU	mature miRNA	standard	MIMAT0007474	gga-miR-1608	gga-miR-1608
74	gga-miR-30b-3p	0.962807	42.4222	14.4797	46.0535	20.2818	0.0166203	0.749027	28.2482	38.3347	36.9041	41.9053	66.7188	37.6386	49.1118	15.6802	65.4005	62.4365	0.414052	0.357419	-1.23484	0.64217	-0.0957021	CUGGGGGGUGGAUGUUUACUUC	mature miRNA	standard	MIMAT0026512	gga-miR-30b-3p	gga-miR-30b-3p
126	gga-miR-130a-5p	0.964115	21.4641	39.3848	6.62662	9.24818	0.070616	3.29862	3.63808	0.0167352	91.3481	0.0512643	12.2663	9.94383	0.0310192	21.4784	1.01664	0.663227	1.45062	0.890276	-2.08849	4.30972	-4.20905	GCCCUUUUUCUGUUGUACUACU	mature miRNA	standard	MIMAT0026532	gga-miR-130a-5p	gga-miR-130a-5p
194	gga-miR-204	0.965649	95.0827	47.9377	117.527	111.561	0.0372123	1.81593	33.7447	71.5041	149.349	83.3966	137.419	82.4046	308.479	42.7576	117.069	36.9244	1.28806	2.10907	-1.80444	0.489297	-1.89594	UUCCCUUUGUCAUCCUAUGCCU	mature miRNA	standard	MIMAT0001156,MIMAT0003368	gga-miR-204	gga-miR-204, gga-miR-211
701	gga-miR-6557-3p	0.966735	32.0449	35.4467	35.4996	39.025	0.0139529	0.703147	31.1701	15.0983	7.07865	93.4339	13.4436	32.646	9.21687	4.98911	101.95	28.6956	0.0667416	-0.712038	-0.504693	0.125848	1.09391	CGCGCCGAUUGUCUCCUCCGGGCAC	mature miRNA	standard	MIMAT0025829	gga-miR-6557-3p	gga-miR-6557-3p
119	gga-miR-125b-5p	0.967478	26169	5384.99	25817.1	3385.14	-0.0045858	0.236381	26021.7	33260.8	19111	29041.4	23409.9	29493.2	27027.2	23269.9	27936.8	21358.6	0.180665	-0.299411	0.284059	-0.0559445	-0.132297	UCCCUGAGACCCUAACUUGUGA	mature miRNA	standard	MIMAT0001105	gga-miR-125b-5p	gga-miR-125b-5p
173	gga-miR-187-5p	0.970756	164.854	10.5038	171.635	49.432	0.00754489	0.432534	177.044	164.978	158.522	151.03	172.698	219.365	208.563	192.829	125.068	112.352	0.309229	0.338207	0.282643	-0.272128	-0.620227	GGCUACAACACAGGACAUGGGA	mature miRNA	standard	MIMAT0026507	gga-miR-187-5p	gga-miR-187-5p
553	gga-miR-1754-3p	0.97081	454.241	148.955	448.725	117.854	-0.00632713	0.363396	454.787	411.021	394	703.128	308.267	531.337	333.473	543.875	528.021	306.92	0.224437	-0.301642	0.46508	-0.413191	-0.00631909	AGGGCAGCUCACAGCACGGGG	mature miRNA	standard	MIMAT0026782	gga-miR-1754-3p	gga-miR-1754-3p
171	gga-miR-184-5p	0.972789	485.229	160.907	472.266	130.494	-0.0140405	0.865089	601.489	526.038	231.066	436.131	631.423	579.893	551.52	487.926	492.433	249.559	-0.0527517	0.068247	1.07836	0.175165	-1.33922	CCUUAUCACUUUUCCAGCCCAGC	mature miRNA	standard	MIMAT0026526	gga-miR-184-5p	gga-miR-184-5p
441	gga-miR-1666	0.974432	81.5086	46.866	73.2355	22.5234	0.00916371	0.600929	71.8012	40.0348	35.8321	139.795	120.08	63.7463	53.3444	63.1361	111.171	74.7796	-0.171667	0.414081	0.81721	-0.330525	-0.68328	UAACGCCACGGGGCUGAGGCUG	mature miRNA	standard	MIMAT0007549	gga-miR-1666	gga-miR-1666
121	gga-miR-126-5p	0.975769	27.6165	30.9347	15.939	8.14787	-0.0336771	2.33031	5.09998	5.91474	47.2448	7.03089	72.7921	18.951	11.509	10.2906	28.9585	9.98568	1.89371	0.960376	-2.19883	2.04221	-2.86585	CAUUAUUACUUUUGGUACGCG	mature miRNA	standard	MIMAT0003723	gga-miR-126-5p	gga-miR-126-5p
144	gga-miR-138-2-3p	0.976096	356.861	149.743	341.34	94.826	0.00997775	0.699877	297.477	517.056	500.46	163.896	305.416	443.496	445.813	258.231	285.976	273.185	0.576145	-0.213883	-0.954592	0.803112	-0.160893	UAUUUCACUACACCAGGGUU	mature miRNA	standard	MIMAT0031069	gga-miR-138-2-3p	gga-miR-138-2-3p
556	gga-miR-1756a	0.976742	37.7084	15.6877	47.1745	28.1616	0.0299294	2.15762	40.9674	39.2654	12.5863	39.6739	56.0492	65.1367	60.4533	73.3973	31.3783	5.50696	0.668995	0.622562	2.54388	-0.338423	-3.34737	UCCAGUGAUUCACACCAGCUGU	mature miRNA	standard	MIMAT0007663	gga-miR-1756a	gga-miR-1756a
326	gga-miR-1571	0.977015	185.306	72.3724	183.949	76.072	-0.013784	1.00551	283.569	184.465	91.1969	148.773	218.526	213.734	191.453	291.776	106.485	116.295	-0.407883	0.0536405	1.6778	-0.482458	-0.910022	UGUUUCCUAUCCAGGCAGCACU	mature miRNA	standard	MIMAT0007431	gga-miR-1571	gga-miR-1571
822	gga-miR-6645-5p	0.980731	33.4303	9.76971	45.7395	30.3112	0.014332	1.24716	37.7018	30.9872	40.2424	17.4088	40.8114	74.6908	66.3544	60.3664	5.34859	21.937	0.986299	1.09852	0.585029	-1.70258	-0.895604	UGGGAGGUAGCAGUGGUGGUGA	mature miRNA	standard	MIMAT0025742	gga-miR-6645-5p	gga-miR-6645-5p
216	gga-miR-301a-3p	0.982243	1079.91	976.172	872.89	431.019	0.00789416	0.74546	566.722	329.676	2643.91	432.545	1426.7	759.858	686.807	1555.7	401.874	960.219	0.423087	1.05885	-0.765113	-0.106107	-0.57125	CAGUGCAAUAAUAUUGUCAAAGCAU	mature miRNA	standard	MIMAT0001166	gga-miR-301a-3p	gga-miR-301a-3p
135	gga-miR-133c-5p	0.983139	12.0417	16.8602	17.3446	20.049	-0.0166903	1.65988	8.18043	4.1176	41.7153	6.16711	0.0281309	21.616	10.411	50.1581	4.53341	0.00449601	1.40185	1.33823	0.265905	-0.443999	-2.64544	GCUGGUAAAAAGGAACCAGAUC	mature miRNA	standard	MIMAT0026537	gga-miR-133c-5p	gga-miR-133c-5p
256	gga-miR-466	0.98362	1367.2	329.605	1375.89	324.156	0.00423375	0.433434	1589.24	1807.05	974.472	1206.95	1258.26	1496.37	1703.63	1499.72	1334.21	845.501	-0.086875	-0.0850311	0.622005	0.144626	-0.573555	AUAUAUACACACACACAUAAGAC	mature miRNA	standard	MIMAT0003370	gga-miR-466	gga-miR-466
179	gga-miR-193b-5p	0.983834	210.9	57.0567	209.868	65.6028	-0.00705236	0.731525	138.088	232.887	241.348	165.851	276.325	326.599	184.235	181.123	169.703	187.68	1.24193	-0.338079	-0.414149	0.0331325	-0.558092	CGGGGUUUUGGGGGCGAGAUGA	mature miRNA	standard	MIMAT0026629	gga-miR-193b-5p	gga-miR-193b-5p
548	gga-miR-1749-5p	0.984708	20.8824	11.8042	21.9102	14.4516	0.0135079	1.48125	7.10579	14.8216	24.3701	19.4391	38.6751	26.943	17.1367	44.3609	6.99358	14.1167	1.92284	0.209382	0.864174	-1.47486	-1.454	AGAUAAGGAACUGAACUGGCU	mature miRNA	standard	MIMAT0007654	gga-miR-1749-5p	gga-miR-1749-5p
777	gga-miR-6602-5p	0.98608	21.0914	20.362	21.5939	16.4844	-0.0571397	6.88345	8.35527	52.7644	27.004	17.308	0.0251647	0.0135204	36.4485	9.19509	36.8112	25.5011	-9.2714	-0.533705	-1.55424	1.08871	9.98494	ACAGGGAUUGCAGAGGUUGGAG	mature miRNA	standard	MIMAT0025696	gga-miR-6602-5p	gga-miR-6602-5p
561	gga-miR-1759-5p	0.986159	1898.71	409.139	1944.87	551.641	0.00507307	0.614617	2234.91	2284.97	1265.23	1821.84	1886.63	2417.67	2128.46	2298.93	1842.2	1037.08	0.113404	-0.102364	0.861567	0.0160368	-0.863279	UAGGGUAGGAGGAGAGAGGUGU	mature miRNA	standard	MIMAT0007666	gga-miR-1759-5p	gga-miR-1759-5p
642	gga-miR-3523	0.986601	61.5231	41.2165	55.1398	20.2397	0.00912532	1.14203	69.5832	40.2068	46.3083	128.858	22.6596	47.0599	46.1356	32.5652	65.065	84.8735	-0.564242	0.198441	-0.50794	-0.985826	1.90519	CCGCGCAGUGCCUCGUCCUCGA	mature miRNA	standard	MIMAT0016373	gga-miR-3523	gga-miR-3523
76	gga-miR-30c-1-3p	0.990253	157.088	52.1789	155.096	39.0503	0.00371054	0.638431	159.339	143.205	239.873	95.9386	147.084	171.05	191.259	110.438	115.904	186.83	0.102315	0.417444	-1.11904	0.272741	0.345089	UGGGAGAGGAUUGUUUACGCC	mature miRNA	standard	MIMAT0031105	gga-miR-30c-1-3p	gga-miR-30c-1-3p
617	gga-miR-1805-5p	0.990438	26.7116	24.6956	13.7742	10.4194	0.0141916	2.489	7.20984	31.0936	62.6529	0.000245979	32.6014	25.1488	15.5076	6.62345	0.00212157	21.5888	1.80245	-1.00364	-3.24173	3.10852	-0.594651	GAGUUGUAGUCUUUCAAACAGA	mature miRNA	standard	MIMAT0007722	gga-miR-1805-5p	gga-miR-1805-5p
750	gga-miR-6581-5p	0.992246	736.713	249.466	752.022	289.215	-0.00193706	0.41896	1141.72	703.586	717.658	663.262	457.341	879.138	673.534	1158.15	672.837	376.454	-0.377044	-0.0629755	0.690454	0.0206768	-0.280797	AGUGAGCUCAGAGGAGGACUGGG	mature miRNA	standard	MIMAT0025669	gga-miR-6581-5p	gga-miR-6581-5p
682	gga-miR-6547-5p	0.992377	634.077	205.607	626.354	186.287	-0.00322251	0.708946	917.043	561.421	351.656	696.465	643.802	854.455	628.856	763.984	446.452	438.024	-0.101984	0.163647	1.11938	-0.641545	-0.555608	GUGGGAUGUGGGGACGGGGUGA	mature miRNA	standard	MIMAT0025597	gga-miR-6547-5p	gga-miR-6547-5p
919	gga-miR-7446-5p	0.993298	46.8115	35.8237	44.0314	27.7799	0.00353669	0.884944	60.1786	33.5451	10.4269	102.347	27.5598	37.5113	25.1291	12.0818	69.5141	75.9207	-0.681924	-0.416744	0.212516	-0.558093	1.46193	CGCCAUGUCCACCUCCGCGC	mature miRNA	standard	MIMAT0029046	gga-miR-7446-5p	gga-miR-7446-5p
511	gga-miR-1722-3p	0.993742	37.6445	19.7191	30.4909	14.9633	-0.00523675	1.40341	54.3892	45.2486	3.66776	45.3213	39.5956	16.9853	30.1718	15.9497	37.6259	51.7217	-1.67904	-0.584674	2.12056	-0.268463	0.385429	UAGAGCAUCACCAAGGGGCAAG	mature miRNA	standard	MIMAT0007621	gga-miR-1722-3p	gga-miR-1722-3p
783	gga-miR-6608-3p	0.994065	826.796	279.78	842.602	326.018	0.0017042	0.481561	1199.19	928.103	753.006	825.282	428.398	907.847	721.414	1286.45	907.47	389.83	-0.401537	-0.363458	0.772658	0.136963	-0.136106	AGCACUGCAAGAGGGAGAGAGAU	mature miRNA	standard	MIMAT0025703	gga-miR-6608-3p	gga-miR-6608-3p
190	gga-miR-200b-5p	0.994976	17.3022	17.4913	21.4072	24.1788	0.0028761	0.960154	10.4415	11.1478	48.4652	6.9992	9.45707	4.36094	25.8788	61.8534	8.81084	6.13213	-1.25961	1.21501	0.351903	0.332089	-0.625006	UCUUACUGGGCAGCAUUGGA	mature miRNA	standard	MIMAT0026534	gga-miR-200b-5p	gga-miR-200b-5p
398	gga-miR-1632-3p	0.995022	96.6985	51.2071	98.6369	57.0271	-0.00384281	1.29464	93.4895	160.695	75.0874	26.374	127.847	127.3	122.443	164.988	48.1301	30.3236	0.445355	-0.39221	1.13572	0.867825	-2.0759	AACUCAUUCAUUAACCAGCUUUU	mature miRNA	standard	MIMAT0007505	gga-miR-1632-3p	gga-miR-1632-3p
760	gga-miR-6589-5p	0.997703	11.5825	24.8595	4.46259	7.69842	-0.0068633	5.0114	0.334626	1.49421	56.0393	0.000115231	0.0440238	0.0299432	0.0391658	17.8022	0.00149731	4.44014	-3.48225	-5.25364	-1.65438	3.69978	6.65618	UGAUGGAGAUGGUGUGAAGCAGA	mature miRNA	standard	MIMAT0025681	gga-miR-6589-5p	gga-miR-6589-5p
412	gga-miR-1644	0.998827	108.628	26.5516	108.113	21.3617	0.0002712	0.387709	141.672	90.0763	82.5828	96.5332	132.276	119.336	103.675	122.068	72.5453	122.94	-0.247532	0.202855	0.563772	-0.412143	-0.105595	UCUGUUGUGCAGGGCUGUGCU	mature miRNA	standard	MIMAT0007520	gga-miR-1644	gga-miR-1644
